# Supplementary material for: A novel approach for reliable qualitative and quantitative prey spectra identification of carnivorous plants combining DNA metabarcoding and macro photography
Source: Sci Rep. 2022 Mar 21;12:4778. doi: 10.1038/s41598-022-08580-8 (PMC8938489; doi:10.1038/s41598-022-08580-8)
Supplement: Supplementary file 1 — Supplementary Information 1. [file 41598_2022_8580_MOESM1_ESM.xlsx]

## Sheet: Sheet1
Supplementary Data S1. OTU table displaying DNA metabarcoding raw read count and identification data for prey samples of three species from Drosera sect. Arachnopus. The “consensus taxonomy” column (which combines the results of the BOLD and Genbank blasts) was used for subsequent analyses.
BOLD database BLAST – grade-%-ID-adjusted taxonomy (September 2020)												consensus taxonomy							consensus taxonomy depths & consensus score				sum raw reads in sample (after filtering for OTUs with less than 0.01% reads / sample) =>	11608	33531	19045	14767	22431	23406	21077	20330	27201	29882	1385	730	1222	1184	1441	1502	13067	5464	11995	8740	19719	32556	30655	23125	47889	32787
BOLD_Process_ID	BOLD_BIN_uri	BOLD_HIT%ID	BOLD_Grade%ID	BOLD_hit_Seq_Length	adjusted_Phylum_BOLD	adjusted_Class_BOLD	adjusted_Order_BOLD	adjusted_Family_BOLD	adjusted_Genus_BOLD	adjusted_Species_BOLD	OTU_ID;cluster_size	consensus_Domain	consensus_Phylum	consensus_Class	consensus_Order	consensus_Family	consensus_Genus	consensus_Species	tax_depth_triple_consensus	tax_depth_BOLD+NCBI_cons	tax_depth_NCBI+RDP_cons	consensus_score	sum_reads_per_OTU	finlaysoniana 1	finlaysoniana 2	finlaysoniana 3	finlaysoniana 4	finlaysoniana 5	finlaysoniana 6	finlaysoniana 7	finlaysoniana 8	finlaysoniana 9	finlaysoniana 10	margaritacea 1	margaritacea 2	margaritacea 3	margaritacea 4	margaritacea 5	margaritacea 6	margaritacea 7	margaritacea 8	margaritacea 9	margaritacea 10	hartmeyerorum 1	hartmeyerorum 2	hartmeyerorum 3	hartmeyerorum 4	hartmeyerorum 5	hartmeyerorum 6
AUSPI049-11	BOLD:AAU4599	99.7%	99.8%	313	Arthropoda	Arachnida	Araneae	Linyphiidae	Erigone		OTU_285;size=306	Eukaryota	Arthropoda	Arachnida	Araneae	Linyphiidae	Erigone		6	6	6	A	296	0	0	0	0	0	0	0	0	0	0	0	0	0	0	0	0	0	0	0	0	0	0	0	296	0	0
NZSPI052-14	BOLD:ACK2896	99.7%	99.8%	313	Arthropoda	Arachnida	Araneae				OTU_370;size=147	Eukaryota	Arthropoda	Arachnida	Araneae	Lycosidae	Hogna	Hogna_crispipes	4	4	7	C	147	0	0	0	0	0	0	0	0	0	0	0	0	0	0	0	0	0	0	0	0	0	4	0	0	0	0
MASPD1339-13	BOLD:AAD0599	93.9%	96.8%	312	Arthropoda	Arachnida	Araneae	Oxyopidae	Oxyopes		OTU_1603;size=27	Eukaryota	Arthropoda	Arachnida	Araneae	Oxyopidae	Oxyopes		6	6	6	A	27	27	0	0	0	0	0	0	0	0	0	0	0	0	0	0	0	0	0	0	0	0	0	0	0	0	0
ARONW582-14	BOLD:ACJ0027	94.9%	96.99%	313	Arthropoda	Arachnida	Araneae	Pisauridae	Pisaurina		OTU_690;size=65	Eukaryota	Arthropoda	Arachnida	Araneae	Pisauridae	Pisaurina		6	6	6	A	65	0	0	0	0	0	0	0	0	0	0	0	0	0	0	0	0	0	0	0	0	0	0	0	0	0	0
ARACH296-11	BOLD:AAV1543	94.2%	96.99%	312	Arthropoda	Arachnida	Araneae				OTU_230;size=465	Eukaryota	Arthropoda	Arachnida	Araneae				4	4	4	A	463	0	0	0	0	0	0	0	0	0	0	0	0	0	0	0	2	68	0	23	0	0	0	370	0	0	0
GMAMG1115-15	BOLD:ACW7968	99.6%	88.3%	241	Arthropoda	Arachnida	Araneae				OTU_3323;size=4	Eukaryota	Arthropoda	Arachnida	Araneae				4	4	4	A	4	0	0	0	0	0	0	0	0	0	0	0	0	0	0	0	0	0	0	0	0	0	4	0	0	0	0
ATISA8890-16		86.1%	92.7%	312	Arthropoda	Insecta	Diptera	Cecidomyiidae			OTU_1496;size=60	Eukaryota	Ascomycota	Eurotiomycetes	Chaetothyriales	Herpotrichiellaceae			1	1	5	C	7	0	0	3	0	0	4	0	0	0	0	0	0	0	0	0	0	0	0	0	0	0	0	0	0	0	0
MSSCA4619-16		82.7%	88.5%	295	Arthropoda	Arachnida	Sarcoptiformes				OTU_3735;size=2	Eukaryota	Ascomycota	Eurotiomycetes	Chaetothyriales				1	1	4	C	2	2	0	0	0	0	0	0	0	0	0	0	0	0	0	0	0	0	0	0	0	0	0	0	0	0	0
COQTB028-11	BOLD:AAG5203	100.0%	100.0%	313	Arthropoda	Insecta	Coleoptera	Brentidae			OTU_267;size=352	Eukaryota	Arthropoda	Insecta	Coleoptera	Brentidae			5	5	5	A	349	0	0	0	0	0	0	0	0	0	0	0	0	0	0	0	0	349	0	0	0	0	0	0	0	0	0
COQT837-10	BOLD:AAG5203	96.8%	96.99%	313	Arthropoda	Insecta	Coleoptera	Brentidae			OTU_4001;size=2	Eukaryota	Arthropoda	Insecta	Coleoptera	Brentidae			5	5	5	A	2	0	0	0	0	0	0	0	0	0	0	0	0	0	0	0	0	2	0	0	0	0	0	0	0	0	0
VVGC373-09	BOLD:ADU8437	99.7%	96.99%	313	Arthropoda	Insecta	Coleoptera	Buprestidae	Agrilus		OTU_1898;size=21	Eukaryota	Arthropoda	Insecta	Coleoptera	Buprestidae	Agrilus		5	6	5	B	3	0	0	0	0	0	0	0	0	0	0	0	0	0	0	0	0	0	0	0	0	0	0	0	0	0	0
GCOL5402-16	BOLD:AAN9700	100.0%	100.0%	313	Arthropoda	Insecta	Coleoptera	Cantharidae	Cantharis	Cantharis_fusca	OTU_814;size=674	Eukaryota	Arthropoda	Insecta	Coleoptera	Cantharidae	Cantharis	Cantharis_fusca	7	7	7	A	6	2	0	0	0	0	0	0	0	0	0	0	0	0	0	0	0	0	0	0	0	0	0	0	0	0	0
GCOL11920-16	BOLD:AAO1269	100.0%	100.0%	313	Arthropoda	Insecta	Coleoptera	Cantharidae	Rhagonycha	Rhagonycha_lutea	OTU_1114;size=76	Eukaryota	Arthropoda	Insecta	Coleoptera	Cantharidae	Rhagonycha	Rhagonycha_lutea	7	7	7	A	3	0	0	0	0	0	0	0	0	0	0	0	0	0	0	0	0	0	0	0	0	0	0	0	3	0	0
GBCOU415-13	BOLD:ABW4504	99.7%	99.8%	311	Arthropoda	Insecta	Coleoptera	Cerambycidae	Xylotrechus	Xylotrechus_antilope	OTU_3663;size=3	Eukaryota	Arthropoda	Insecta	Coleoptera	Cerambycidae	Xylotrechus	Xylotrechus_antilope	7	7	7	A	3	0	0	0	0	0	0	0	0	0	0	0	0	0	0	0	0	0	0	0	0	3	0	0	0	0	0
SABCI333-18	BOLD:ABX3259	89.2%	93.0%	303	Arthropoda	Insecta	Coleoptera	Chrysomelidae			OTU_286;size=805	Eukaryota	Arthropoda	Insecta	Coleoptera	Chrysomelidae			3	5	3	B	787	0	0	0	0	0	0	0	0	0	0	0	0	0	0	0	0	0	0	0	0	0	0	0	787	0	0
GBCCH9202-19	BOLD:ABV0213	86.3%	93.2%	315	Arthropoda	Insecta	Coleoptera	Chrysomelidae			OTU_3071;size=6	Eukaryota	Arthropoda	Insecta	Coleoptera	Chrysomelidae			4	5	4	B	5	0	0	0	0	0	0	0	0	0	0	0	0	0	0	0	0	0	0	0	0	0	0	0	5	0	0
MAMTI1455-12	BOLD:ABZ8709	88.8%	94.4%	313	Arthropoda	Insecta	Coleoptera	Chrysomelidae			OTU_1347;size=38	Eukaryota	Arthropoda	Insecta	Coleoptera	Chrysomelidae			3	5	3	B	38	0	0	0	0	0	0	0	0	0	0	0	0	0	0	0	0	0	0	0	0	0	0	0	0	0	0
GBCCH9773-19	BOLD:ABA4525	88.5%	94.2%	313	Arthropoda	Insecta	Coleoptera	Chrysomelidae			OTU_4293;size=4	Eukaryota	Arthropoda	Insecta	Coleoptera	Chrysomelidae			3	5	3	B	4	0	0	0	0	0	0	0	0	0	0	0	0	0	0	0	0	0	0	0	0	0	0	0	0	0	0
GBCL33224-19		87.5%	93.8%	313	Arthropoda	Insecta	Coleoptera	Coccinellidae			OTU_1151;size=105	Eukaryota	Arthropoda	Insecta	Coleoptera	Coccinellidae			4	5	4	B	105	0	0	0	0	0	0	0	0	0	0	0	0	0	0	0	0	0	0	0	0	0	0	0	0	0	0
GBCL33224-19		87.9%	93.9%	313	Arthropoda	Insecta	Coleoptera	Coccinellidae			OTU_1593;size=81	Eukaryota	Arthropoda	Insecta	Coleoptera	Coccinellidae			3	5	3	B	80	0	0	0	0	0	0	0	0	0	0	0	0	0	0	0	0	0	0	0	0	0	0	0	0	0	0
MAMTN693-13	BOLD:ACK9320	82.5%	91.3%	313	Arthropoda	Insecta	Coleoptera	Coccinellidae			OTU_592;size=79	Eukaryota	Arthropoda	Insecta	Coleoptera	Coccinellidae			1	5	1	B	79	0	0	0	0	0	0	0	0	0	0	0	0	0	0	0	0	0	0	0	0	0	0	0	0	0	0
GMESE352-14	BOLD:ACD7152	81.8%	90.9%	313	Arthropoda	Insecta	Coleoptera	Coccinellidae			OTU_1045;size=41	Eukaryota	Arthropoda	Insecta	Coleoptera	Coccinellidae			1	5	1	B	40	0	0	0	0	0	0	0	0	0	0	0	0	0	0	0	0	0	0	0	0	0	0	0	0	0	0
GBCL33224-19		87.8%	93.8%	312	Arthropoda	Insecta	Coleoptera	Coccinellidae			OTU_2581;size=30	Eukaryota	Arthropoda	Insecta	Coleoptera	Coccinellidae			4	5	4	B	30	0	0	0	0	0	0	0	0	0	0	0	0	0	0	0	0	0	0	0	0	0	0	0	0	0	0
GBCL33224-19		87.5%	93.8%	313	Arthropoda	Insecta	Coleoptera	Coccinellidae			OTU_2706;size=29	Eukaryota	Arthropoda	Insecta	Coleoptera	Coccinellidae			3	5	3	B	29	0	0	0	0	0	0	0	0	0	0	0	0	0	0	0	0	0	0	0	0	0	0	0	0	0	0
MAMTN693-13	BOLD:ACK9320	84.5%	91.1%	308	Arthropoda	Insecta	Coleoptera	Coccinellidae			OTU_2072;size=13	Eukaryota	Arthropoda	Insecta	Coleoptera	Coccinellidae			3	5	3	B	13	0	0	0	0	0	0	0	0	0	0	0	0	0	0	0	0	0	0	0	0	0	0	0	0	0	0
GBCL33224-19		87.8%	93.8%	312	Arthropoda	Insecta	Coleoptera	Coccinellidae			OTU_3645;size=5	Eukaryota	Arthropoda	Insecta	Coleoptera	Coccinellidae			4	5	4	B	5	0	0	0	0	0	0	0	0	0	0	0	0	0	0	0	0	0	0	0	0	0	0	0	0	0	0
GBCL33224-19		86.9%	93.1%	312	Arthropoda	Insecta	Coleoptera	Coccinellidae			OTU_3310;size=4	Eukaryota	Arthropoda	Insecta	Coleoptera	Coccinellidae			1	5	1	B	4	0	0	0	0	0	0	0	0	0	0	0	0	0	0	0	0	0	0	0	0	0	0	0	0	0	0
INFCO5953-17	BOLD:ADD3008	86.5%	93.1%	312	Arthropoda	Insecta	Coleoptera	Coccinellidae			OTU_191;size=836	Eukaryota	Arthropoda	Insecta	Coleoptera	Coccinellidae			3	5	3	B	835	0	0	0	0	0	0	0	0	0	0	0	0	0	0	0	0	0	0	0	0	0	0	0	0	0	0
INFCO5953-17	BOLD:ADD3008	86.9%	93.3%	313	Arthropoda	Insecta	Coleoptera	Coccinellidae			OTU_829;size=140	Eukaryota	Arthropoda	Insecta	Coleoptera	Coccinellidae			3	5	3	B	140	0	0	0	0	0	0	0	0	0	0	0	0	0	0	0	0	0	0	0	0	0	0	0	0	0	0
INFCO5953-17	BOLD:ADD3008	84.9%	92.3%	312	Arthropoda	Insecta	Coleoptera	Coccinellidae			OTU_3338;size=17	Eukaryota	Arthropoda	Insecta	Coleoptera	Coccinellidae			3	5	3	B	17	0	0	0	0	0	0	0	0	0	0	0	0	0	0	0	0	0	0	0	0	0	0	0	0	0	0
COAS337-11	BOLD:AAY6580	86.9%	93.5%	313	Arthropoda	Insecta	Coleoptera	Coccinellidae			OTU_3337;size=8	Eukaryota	Arthropoda	Insecta	Coleoptera	Coccinellidae			3	5	3	B	8	0	0	0	0	0	0	0	0	0	0	0	0	0	0	0	0	0	0	0	0	0	0	0	0	0	0
COAS337-11	BOLD:AAY6580	96.8%	96.99%	313	Arthropoda	Insecta	Coleoptera	Coccinellidae			OTU_3998;size=2	Eukaryota	Arthropoda	Insecta	Coleoptera	Coccinellidae			4	5	4	B	2	0	0	0	0	0	0	0	0	0	0	0	0	0	0	0	2	0	0	0	0	0	0	0	0	0	0
GCQT1784-17	BOLD:ADL9538	90.4%	84.6%	247	Arthropoda	Insecta					OTU_1916;size=28	Eukaryota	Arthropoda	Insecta	Coleoptera	Coccinellidae			3	3	5	C	28	0	0	0	0	0	0	0	0	0	0	0	0	0	0	0	0	0	0	0	0	0	0	0	0	0	0
GBCOE039-13	BOLD:AAH0270	82.7%	91.4%	313	Arthropoda	Insecta	Coleoptera	Curculionidae			OTU_3;size=109148	Eukaryota	Arthropoda	Insecta	Coleoptera	Curculionidae			5	5	5	A	49	4	0	0	0	10	6	3	0	0	0	2	4	0	0	2	3	0	0	0	0	5	4	0	0	0	0
GBCL7221-11	BOLD:ABA0161	83.0%	91.3%	311	Arthropoda	Insecta	Coleoptera	Curculionidae			OTU_51;size=27341	Eukaryota	Arthropoda	Insecta	Coleoptera	Curculionidae			5	5	5	A	8	0	6	2	0	0	0	0	0	0	0	0	0	0	0	0	0	0	0	0	0	0	0	0	0	0	0
GBCOE039-13	BOLD:AAH0270	83.7%	91.9%	313	Arthropoda	Insecta	Coleoptera	Curculionidae			OTU_144;size=5864	Eukaryota	Arthropoda	Insecta	Coleoptera	Curculionidae			3	5	3	B	2	0	0	0	0	0	0	0	0	0	0	0	2	0	0	0	0	0	0	0	0	0	0	0	0	0	0
GCOL8861-16	BOLD:AAK5782	100.0%	100.0%	313	Arthropoda	Insecta	Coleoptera	Heteroceridae	Heterocerus	Heterocerus_fenestratus	OTU_2734;size=9	Eukaryota	Arthropoda	Insecta	Coleoptera	Heteroceridae	Heterocerus	Heterocerus_fenestratus	7	7	7	A	3	0	0	0	0	0	0	0	0	0	0	0	0	0	0	0	0	0	0	0	0	0	0	0	3	0	0
COLFE046-12	BOLD:AAO0716	99.4%	99.7%	312	Arthropoda	Insecta	Coleoptera	Melyridae	Malachius	Malachius_bipustulatus	OTU_2851;size=43	Eukaryota	Arthropoda	Insecta	Coleoptera	Melyridae	Malachius	Malachius_bipustulatus	7	7	7	A	4	0	0	0	0	0	0	0	0	0	0	0	0	0	0	0	0	0	0	0	0	0	0	0	0	0	0
GCQT1784-17	BOLD:ADL9538	98.9%	88.9%	247	Arthropoda	Insecta	Coleoptera				OTU_19;size=8659	Eukaryota	Arthropoda	Insecta	Coleoptera				4	4	4	A	8647	0	0	0	0	0	0	0	0	0	0	0	0	0	0	0	0	0	0	0	0	0	0	0	0	0	0
GCQT1784-17	BOLD:ADL9538	97.3%	87.9%	246	Arthropoda	Insecta	Coleoptera				OTU_1917;size=205	Eukaryota	Arthropoda	Insecta	Coleoptera				2	4	2	B	205	0	0	0	0	0	0	0	0	0	0	0	0	0	0	0	0	0	0	0	0	0	0	0	0	0	0
GCQT1784-17	BOLD:ADL9538	94.0%	86.3%	246	Arthropoda	Insecta	Coleoptera				OTU_1427;size=136	Eukaryota	Arthropoda	Insecta	Coleoptera				3	4	3	B	135	0	0	0	0	0	0	0	0	0	0	0	0	0	0	0	0	0	0	0	0	0	0	0	0	0	0
GMCWO687-15	BOLD:ADI5413	88.4%	90.9%	293	Arthropoda	Insecta	Coleoptera	Coccinellidae			OTU_855;size=124	Eukaryota	Arthropoda	Insecta	Coleoptera				3	4	3	B	124	0	0	0	0	0	0	0	0	0	0	0	0	0	0	0	0	0	0	0	0	0	0	0	0	0	0
GCQT1784-17	BOLD:ADL9538	96.0%	87.4%	246	Arthropoda	Insecta	Coleoptera				OTU_1388;size=96	Eukaryota	Arthropoda	Insecta	Coleoptera				3	4	3	B	96	0	0	0	0	0	0	0	0	0	0	0	0	0	0	0	0	0	0	0	0	0	0	0	0	0	0
GCQT1784-17	BOLD:ADL9538	96.8%	88.0%	246	Arthropoda	Insecta	Coleoptera				OTU_1995;size=71	Eukaryota	Arthropoda	Insecta	Coleoptera				3	4	3	B	71	0	0	0	0	0	0	0	0	0	0	0	0	0	0	0	0	0	0	0	0	0	0	0	0	0	0
GCQT1784-17	BOLD:ADL9538	96.4%	87.3%	246	Arthropoda	Insecta	Coleoptera				OTU_1993;size=63	Eukaryota	Arthropoda	Insecta	Coleoptera				3	4	3	B	63	0	0	0	0	0	0	0	0	0	0	0	0	0	0	0	0	0	0	0	0	0	0	0	0	0	0
GCQT1784-17	BOLD:ADL9538	92.8%	85.7%	246	Arthropoda	Insecta	Coleoptera				OTU_2268;size=48	Eukaryota	Arthropoda	Insecta	Coleoptera				3	4	3	B	48	0	0	0	0	0	0	0	0	0	0	0	0	0	0	0	0	0	0	0	0	0	0	0	0	0	0
GCQT1784-17	BOLD:ADL9538	94.0%	86.3%	246	Arthropoda	Insecta	Coleoptera				OTU_1544;size=48	Eukaryota	Arthropoda	Insecta	Coleoptera				4	4	4	A	48	0	0	0	0	0	0	0	0	0	0	0	0	0	0	0	0	0	0	0	0	0	0	0	0	0	0
GBCL33633-19		77.6%	86.2%	299	Arthropoda	Insecta	Coleoptera				OTU_1214;size=44	Eukaryota	Arthropoda	Insecta	Coleoptera				1	4	1	B	44	0	0	0	0	0	0	0	0	0	0	0	0	0	0	0	0	0	0	0	0	0	0	0	0	0	0
GMESE352-14	BOLD:ACD7152	79.3%	89.7%	319	Arthropoda	Insecta	Coleoptera				OTU_1044;size=42	Eukaryota	Arthropoda	Insecta	Coleoptera				1	4	1	B	42	0	0	0	0	0	0	0	0	0	0	0	0	0	0	0	0	0	0	0	0	0	0	0	0	0	0
COLON006-10		82.8%	87.3%	291	Arthropoda	Insecta	Coleoptera				OTU_2071;size=36	Eukaryota	Arthropoda	Insecta	Coleoptera				4	4	4	A	36	0	0	0	0	0	0	0	0	0	0	0	0	0	0	0	0	0	0	0	0	0	0	0	0	0	0
INFCO6016-17	BOLD:ADG9818	76.4%	85.0%	296	Arthropoda	Insecta	Coleoptera				OTU_1179;size=36	Eukaryota	Arthropoda	Insecta	Coleoptera				4	4	4	A	36	0	0	0	0	0	0	0	0	0	0	0	0	0	0	0	0	0	0	0	0	0	0	0	0	0	0
GCQT1784-17	BOLD:ADL9538	92.0%	85.2%	247	Arthropoda	Insecta	Coleoptera				OTU_1594;size=32	Eukaryota	Arthropoda	Insecta	Coleoptera				3	4	3	B	32	0	0	0	0	0	0	0	0	0	0	0	0	0	0	0	0	0	0	0	0	0	0	0	0	0	0
GBCL33224-19		86.3%	93.1%	313	Arthropoda	Insecta	Coleoptera	Coccinellidae			OTU_1541;size=25	Eukaryota	Arthropoda	Insecta	Coleoptera				3	4	3	B	25	0	0	0	0	0	0	0	0	0	0	0	0	0	0	0	0	0	0	0	0	0	0	0	0	0	0
GCQT1784-17	BOLD:ADL9538	92.8%	85.4%	246	Arthropoda	Insecta	Coleoptera				OTU_2075;size=19	Eukaryota	Arthropoda	Insecta	Coleoptera				3	4	3	B	19	0	0	0	0	0	0	0	0	0	0	0	0	0	0	0	0	0	0	0	0	0	0	0	0	0	0
GCQT1784-17	BOLD:ADL9538	94.5%	86.7%	250	Arthropoda	Insecta	Coleoptera				OTU_2708;size=14	Eukaryota	Arthropoda	Insecta	Coleoptera				4	4	4	A	14	0	0	0	0	0	0	0	0	0	0	0	0	0	0	0	0	0	0	0	0	0	0	0	0	0	0
MAMTN693-13	BOLD:ACK9320	80.1%	89.4%	310	Arthropoda	Insecta	Coleoptera				OTU_2475;size=11	Eukaryota	Arthropoda	Insecta	Coleoptera				3	4	3	B	11	0	0	0	0	0	0	0	0	0	0	0	0	0	0	0	0	0	0	0	0	0	0	0	0	0	0
GCQT1784-17	BOLD:ADL9538	96.8%	86.4%	246	Arthropoda	Insecta	Coleoptera				OTU_2474;size=11	Eukaryota	Arthropoda	Insecta	Coleoptera				3	4	3	B	11	0	0	0	0	0	0	0	0	0	0	0	0	0	0	0	0	0	0	0	0	0	0	0	0	0	0
GCQT1784-17	BOLD:ADL9538	96.8%	87.7%	246	Arthropoda	Insecta	Coleoptera				OTU_4142;size=11	Eukaryota	Arthropoda	Insecta	Coleoptera				4	4	4	A	10	0	0	0	0	0	0	0	0	0	0	0	0	0	0	0	0	0	0	0	0	0	0	0	0	0	0
GCQT1784-17	BOLD:ADL9538	93.6%	86.4%	247	Arthropoda	Insecta	Coleoptera				OTU_4147;size=6	Eukaryota	Arthropoda	Insecta	Coleoptera				4	4	4	A	6	0	0	0	0	0	0	0	0	0	0	0	0	0	0	0	0	0	0	0	0	0	0	0	0	0	0
GCQT1784-17	BOLD:ADL9538	97.7%	88.3%	247	Arthropoda	Insecta	Coleoptera				OTU_3314;size=6	Eukaryota	Arthropoda	Insecta	Coleoptera				3	4	3	B	6	0	0	0	0	0	0	0	0	0	0	0	0	0	0	0	0	0	0	0	0	0	0	0	0	0	0
GCQT1784-17	BOLD:ADL9538	92.4%	85.5%	246	Arthropoda	Insecta	Coleoptera				OTU_2865;size=6	Eukaryota	Arthropoda	Insecta	Coleoptera				2	4	2	B	6	0	0	0	0	0	0	0	0	0	0	0	0	0	0	0	0	0	0	0	0	0	0	0	0	0	0
GCQT1784-17	BOLD:ADL9538	93.2%	85.9%	246	Arthropoda	Insecta	Coleoptera				OTU_4143;size=4	Eukaryota	Arthropoda	Insecta	Coleoptera				4	4	4	A	4	0	0	0	0	0	0	0	0	0	0	0	0	0	0	0	0	0	0	0	0	0	0	0	0	0	0
GCQT1784-17	BOLD:ADL9538	90.5%	84.8%	251	Arthropoda	Insecta					OTU_1915;size=46	Eukaryota	Arthropoda	Insecta	Coleoptera				3	3	4	C	46	0	0	0	0	0	0	0	0	0	0	0	0	0	0	0	0	0	0	0	0	0	0	0	0	0	0
GCQT1784-17	BOLD:ADL9538	88.0%	83.4%	247	Arthropoda	Insecta					OTU_1426;size=32	Eukaryota	Arthropoda	Insecta	Coleoptera				3	3	4	C	32	0	0	0	0	0	0	0	0	0	0	0	0	0	0	0	0	0	0	0	0	0	0	0	0	0	0
GCQT1784-17	BOLD:ADL9538	91.2%	84.9%	246	Arthropoda	Insecta					OTU_2368;size=22	Eukaryota	Arthropoda	Insecta	Coleoptera				3	3	4	C	22	0	0	0	0	0	0	0	0	0	0	0	0	0	0	0	0	0	0	0	0	0	0	0	0	0	0
GCQT1784-17	BOLD:ADL9538	91.1%	84.7%	245	Arthropoda	Insecta					OTU_2367;size=20	Eukaryota	Arthropoda	Insecta	Coleoptera				3	3	4	C	20	0	0	0	0	0	0	0	0	0	0	0	0	0	0	0	0	0	0	0	0	0	0	0	0	0	0
GCQT1784-17	BOLD:ADL9538	91.2%	84.9%	247	Arthropoda	Insecta					OTU_2584;size=14	Eukaryota	Arthropoda	Insecta	Coleoptera				3	3	4	C	14	0	0	0	0	0	0	0	0	0	0	0	0	0	0	0	0	0	0	0	0	0	0	0	0	0	0
GCQT1784-17	BOLD:ADL9538	90.8%	84.7%	246	Arthropoda	Insecta					OTU_2864;size=10	Eukaryota	Arthropoda	Insecta	Coleoptera				3	3	4	C	10	0	0	0	0	0	0	0	0	0	0	0	0	0	0	0	0	0	0	0	0	0	0	0	0	0	0
AGBCO084-16	BOLD:AAX6820	99.0%	99.5%	313	Arthropoda	Insecta	Diptera	Agromyzidae	Pseudonapomyza	Pseudonapomyza_sp._Pnp	OTU_106;size=2883	Eukaryota	Arthropoda	Insecta	Diptera	Agromyzidae	Pseudonapomyza	Pseudonapomyza_sp._Pnp	5	7	5	B	144	0	0	144	0	0	0	0	0	0	0	0	0	0	0	0	0	0	0	0	0	0	0	0	0	0	0
AGBCO084-16	BOLD:AAX6820	97.1%	98.6%	313	Arthropoda	Insecta	Diptera	Agromyzidae	Pseudonapomyza	Pseudonapomyza_sp._Pnp	OTU_1182;size=114	Eukaryota	Arthropoda	Insecta	Diptera	Agromyzidae	Pseudonapomyza	Pseudonapomyza_sp._Pnp	5	7	5	B	13	0	0	13	0	0	0	0	0	0	0	0	0	0	0	0	0	0	0	0	0	0	0	0	0	0	0
AGBCO084-16	BOLD:AAX6820	96.8%	96.99%	313	Arthropoda	Insecta	Diptera	Agromyzidae	Pseudonapomyza		OTU_3750;size=32	Eukaryota	Arthropoda	Insecta	Diptera	Agromyzidae	Pseudonapomyza		5	6	5	B	32	0	0	32	0	0	0	0	0	0	0	0	0	0	0	0	0	0	0	0	0	0	0	0	0	0	0
AGBCO084-16	BOLD:AAX6820	95.8%	96.99%	313	Arthropoda	Insecta	Diptera	Agromyzidae	Pseudonapomyza		OTU_349;size=385	Eukaryota	Arthropoda	Insecta	Diptera	Agromyzidae	Pseudonapomyza		4	6	4	B	26	0	0	26	0	0	0	0	0	0	0	0	0	0	0	0	0	0	0	0	0	0	0	0	0	0	0
AGBCO084-16	BOLD:AAX6820	91.3%	95.3%	311	Arthropoda	Insecta	Diptera	Agromyzidae	Pseudonapomyza		OTU_461;size=212	Eukaryota	Arthropoda	Insecta	Diptera	Agromyzidae	Pseudonapomyza		5	6	5	B	14	0	0	14	0	0	0	0	0	0	0	0	0	0	0	0	0	0	0	0	0	0	0	0	0	0	0
AGBCO084-16	BOLD:AAX6820	91.4%	95.7%	313	Arthropoda	Insecta	Diptera	Agromyzidae	Pseudonapomyza		OTU_2488;size=10	Eukaryota	Arthropoda	Insecta	Diptera	Agromyzidae	Pseudonapomyza		5	6	5	B	10	0	0	10	0	0	0	0	0	0	0	0	0	0	0	0	0	0	0	0	0	0	0	0	0	0	0
AGBCO084-16	BOLD:AAX6820	96.2%	96.99%	313	Arthropoda	Insecta	Diptera	Agromyzidae	Pseudonapomyza		OTU_627;size=135	Eukaryota	Arthropoda	Insecta	Diptera	Agromyzidae	Pseudonapomyza		5	6	5	B	8	0	0	8	0	0	0	0	0	0	0	0	0	0	0	0	0	0	0	0	0	0	0	0	0	0	0
AGBCO084-16	BOLD:AAX6820	96.8%	96.99%	313	Arthropoda	Insecta	Diptera	Agromyzidae	Pseudonapomyza		OTU_2732;size=6	Eukaryota	Arthropoda	Insecta	Diptera	Agromyzidae	Pseudonapomyza		5	6	5	B	6	0	0	6	0	0	0	0	0	0	0	0	0	0	0	0	0	0	0	0	0	0	0	0	0	0	0
DIQTB522-12	BOLD:ABX5699	100.0%	100.0%	313	Arthropoda	Insecta	Diptera	Agromyzidae			OTU_2873;size=8	Eukaryota	Arthropoda	Insecta	Diptera	Agromyzidae			4	5	4	B	8	0	0	0	0	0	0	0	0	0	0	0	0	0	0	0	0	0	0	0	0	0	0	0	8	0	0
AGMPF109-18	BOLD:AAG2511	100.0%	96.99%	313	Arthropoda	Insecta	Diptera	Anthomyiidae	Delia		OTU_609;size=670	Eukaryota	Arthropoda	Insecta	Diptera	Anthomyiidae	Delia		5	6	5	B	6	0	0	0	0	0	0	0	0	0	0	0	0	0	0	0	0	0	0	0	0	6	0	0	0	0	0
GMGRA1693-13	BOLD:ACB3443	99.7%	99.8%	311	Arthropoda	Insecta	Diptera	Anthomyiidae	Hylemya	Hylemya_urbica	OTU_346;size=516	Eukaryota	Arthropoda	Insecta	Diptera	Anthomyiidae	Hylemya		4	6	4	B	9	2	0	0	0	0	0	0	0	0	0	0	0	0	0	0	0	0	0	0	0	3	0	0	4	0	0
GMGRF3283-13	BOLD:ACI8977	100.0%	100.0%	313	Arthropoda	Insecta	Diptera	Anthomyiidae	Lasiomma	Lasiomma_strigilatum	OTU_2349;size=34	Eukaryota	Arthropoda	Insecta	Diptera	Anthomyiidae	Lasiomma		5	6	5	B	3	0	0	0	0	0	0	0	0	0	0	0	0	0	0	0	0	0	0	0	0	0	0	0	3	0	0
DPAST217-11	BOLD:ABV1653	94.2%	96.99%	312	Arthropoda	Insecta	Diptera	Tachinidae			OTU_150;size=2390	Eukaryota	Arthropoda	Insecta	Diptera	Anthomyiidae			4	4	5	C	2390	0	0	0	0	0	0	0	0	0	0	0	0	0	0	0	0	0	0	0	0	319	0	182	0	0	0
BBDCP708-10	BOLD:AAP8652	93.6%	96.8%	313	Arthropoda	Insecta	Diptera	Tachinidae	Belida		OTU_3651;size=10	Eukaryota	Arthropoda	Insecta	Diptera	Anthomyiidae			4	4	5	C	8	0	0	0	0	0	0	0	0	0	0	0	0	0	0	0	0	0	0	0	0	3	0	0	0	0	0
GMGRF6359-13	BOLD:ABW4631	99.7%	96.3%	291	Arthropoda	Insecta	Diptera	Asilidae	Choerades		OTU_850;size=57	Eukaryota	Arthropoda	Insecta	Diptera	Asilidae	Choerades		6	6	6	A	4	0	0	0	0	0	0	0	0	0	0	0	0	0	0	0	0	0	0	0	0	4	0	0	0	0	0
GBA29516-17	BOLD:ACI9053	100.0%	100.0%	313	Arthropoda	Insecta	Diptera	Asilidae	Tolmerus	Tolmerus_atricapillus	OTU_533;size=201	Eukaryota	Arthropoda	Insecta	Diptera	Asilidae	Tolmerus	Tolmerus_atricapillus	7	7	7	A	7	0	0	2	0	0	0	0	0	0	0	0	0	0	0	0	0	0	0	0	0	5	0	0	0	0	0
GMGMH1387-14	BOLD:ACR2158	99.7%	90.1%	252	Arthropoda	Insecta	Diptera	Bibionidae			OTU_751;size=959	Eukaryota	Arthropoda	Insecta	Diptera	Bibionidae			5	5	5	A	2	2	0	0	0	0	0	0	0	0	0	0	0	0	0	0	0	0	0	0	0	0	0	0	0	0	0
GBDP0588-06	BOLD:AAB6686	100.0%	100.0%	313	Arthropoda	Insecta	Diptera	Calliphoridae	Chrysomya	Chrysomya_varipes	OTU_36;size=12960	Eukaryota	Arthropoda	Insecta	Diptera	Calliphoridae	Chrysomya	Chrysomya_varipes	7	7	7	A	12923	0	239	213	2509	5972	3976	4	0	0	10	0	0	0	0	0	0	0	0	0	0	0	0	0	0	0	0
GBDP3454-07	BOLD:AAB6686	97.5%	98.7%	315	Arthropoda	Insecta	Diptera	Calliphoridae	Chrysomya	Chrysomya_varipes	OTU_3771;size=24	Eukaryota	Arthropoda	Insecta	Diptera	Calliphoridae	Chrysomya	Chrysomya_varipes	7	7	7	A	21	0	0	4	0	0	17	0	0	0	0	0	0	0	0	0	0	0	0	0	0	0	0	0	0	0	0
GBDP3454-07	BOLD:AAB6686	97.8%	98.9%	316	Arthropoda	Insecta	Diptera	Calliphoridae	Chrysomya	Chrysomya_varipes	OTU_3774;size=4	Eukaryota	Arthropoda	Insecta	Diptera	Calliphoridae	Chrysomya	Chrysomya_varipes	7	7	7	A	3	0	0	0	0	0	3	0	0	0	0	0	0	0	0	0	0	0	0	0	0	0	0	0	0	0	0
GBDP3451-07	BOLD:AAB6686	94.7%	95.3%	300	Arthropoda	Insecta	Diptera	Calliphoridae	Chrysomya		OTU_3390;size=3	Eukaryota	Arthropoda	Insecta	Diptera	Calliphoridae	Chrysomya		5	6	5	B	3	0	0	0	0	3	0	0	0	0	0	0	0	0	0	0	0	0	0	0	0	0	0	0	0	0	0
GBDP3454-07	BOLD:AAB6686	94.9%	96.99%	314	Arthropoda	Insecta	Diptera	Calliphoridae	Chrysomya		OTU_3757;size=2	Eukaryota	Arthropoda	Insecta	Diptera	Calliphoridae	Chrysomya		6	6	6	A	2	0	0	0	2	0	0	0	0	0	0	0	0	0	0	0	0	0	0	0	0	0	0	0	0	0	0
BBDEE312-10	BOLD:AAG3917	92.6%	96.0%	311	Arthropoda	Insecta	Diptera	Canacidae	Tethina		OTU_291;size=248	Eukaryota	Arthropoda	Insecta	Diptera	Canacidae	Tethina		4	6	4	B	248	0	245	0	0	0	0	0	0	3	0	0	0	0	0	0	0	0	0	0	0	0	0	0	0	0	0
CNPEL143-14	BOLD:ACL8421	99.0%	99.5%	313	Arthropoda	Insecta	Diptera	Cecidomyiidae			OTU_722;size=286	Eukaryota	Arthropoda	Insecta	Diptera	Cecidomyiidae			3	5	3	B	6	0	0	0	0	0	0	0	0	0	0	0	0	0	0	0	0	0	0	0	0	6	0	0	0	0	0
GBMNB16824-20	BOLD:AED4986	98.5%	91.9%	267	Arthropoda	Insecta	Diptera	Cecidomyiidae			OTU_248;size=9081	Eukaryota	Arthropoda	Insecta	Diptera	Cecidomyiidae			5	5	5	A	14	2	0	0	0	0	0	3	0	0	0	0	0	0	0	0	0	0	0	0	0	3	0	0	6	0	0
CNFNT1166-14	BOLD:ACN0592	88.8%	94.4%	313	Arthropoda	Insecta	Diptera	Cecidomyiidae			OTU_3544;size=9	Eukaryota	Arthropoda	Insecta	Diptera	Cecidomyiidae			3	5	3	B	3	0	0	0	0	0	0	0	0	0	0	0	0	0	0	0	0	0	0	0	0	3	0	0	0	0	0
GMGRE1946-13	BOLD:ACJ0838	98.7%	99.4%	313	Arthropoda	Insecta	Diptera	Cecidomyiidae			OTU_3657;size=3	Eukaryota	Arthropoda	Insecta	Diptera	Cecidomyiidae			3	5	3	B	3	0	0	0	0	0	0	0	0	0	0	0	0	0	0	0	0	0	0	0	0	3	0	0	0	0	0
GMGMH989-14	BOLD:ACP8091	99.7%	99.8%	313	Arthropoda	Insecta	Diptera	Cecidomyiidae			OTU_283;size=6647	Eukaryota	Arthropoda	Insecta	Diptera	Cecidomyiidae			5	5	5	A	10	0	0	0	0	0	0	4	0	0	0	0	0	0	0	0	0	0	0	0	0	0	0	0	6	0	0
GMGMI708-14	BOLD:ACR3272	99.7%	99.8%	313	Arthropoda	Insecta	Diptera	Cecidomyiidae			OTU_549;size=1829	Eukaryota	Arthropoda	Insecta	Diptera	Cecidomyiidae			3	5	3	B	5	0	0	0	0	0	0	0	0	0	0	0	0	0	0	0	0	0	0	0	0	0	0	0	5	0	0
GMGRB568-13	BOLD:AAH3641	100.0%	100.0%	313	Arthropoda	Insecta	Diptera	Cecidomyiidae	Lestremia	Lestremia_cinerea	OTU_284;size=9323	Eukaryota	Arthropoda	Insecta	Diptera	Cecidomyiidae			5	5	5	A	12	0	0	0	0	0	0	3	0	0	0	0	0	0	0	0	0	0	0	0	0	0	0	0	4	0	5
OPPDE385-17	BOLD:ADJ5393	93.2%	96.0%	309	Arthropoda	Insecta	Diptera	Cecidomyiidae			OTU_3327;size=4	Eukaryota	Arthropoda	Insecta	Diptera	Cecidomyiidae			5	5	5	A	4	0	0	0	0	0	0	0	0	0	0	0	0	0	0	0	0	0	0	0	0	0	0	0	4	0	0
AGMPJ305-18	BOLD:AAM6047	100.0%	100.0%	313	Arthropoda	Insecta	Diptera	Cecidomyiidae			OTU_3326;size=5	Eukaryota	Arthropoda	Insecta	Diptera	Cecidomyiidae			3	5	3	B	4	0	0	0	0	0	0	0	0	0	0	0	0	0	0	0	0	0	0	0	0	0	0	0	4	0	0
FCHAR7425-19	BOLD:ACP6141	99.0%	99.4%	312	Arthropoda	Insecta	Diptera	Cecidomyiidae			OTU_844;size=117	Eukaryota	Arthropoda	Insecta	Diptera	Cecidomyiidae			5	5	5	A	3	0	0	0	0	0	0	0	0	0	0	0	0	0	0	0	0	0	0	0	0	0	0	0	3	0	0
GMAAS143-16	BOLD:ACX8450	93.6%	96.6%	312	Arthropoda	Insecta	Diptera	Cecidomyiidae			OTU_922;size=48	Eukaryota	Arthropoda	Insecta	Diptera	Cecidomyiidae			5	5	5	A	3	0	0	0	0	0	0	0	0	0	0	0	0	0	0	0	0	0	0	0	0	0	0	0	3	0	0
GMSAB299-13	BOLD:ACK2565	93.6%	96.6%	312	Arthropoda	Insecta	Diptera	Cecidomyiidae			OTU_37;size=30617	Eukaryota	Arthropoda	Insecta	Diptera	Cecidomyiidae			5	5	5	A	30298	0	0	0	0	0	0	0	0	0	0	585	0	73	427	878	628	6894	2	7466	3208	0	0	2812	0	0	0
GMSAB299-13	BOLD:ACK2565	92.3%	96.0%	312	Arthropoda	Insecta	Diptera	Cecidomyiidae			OTU_2437;size=334	Eukaryota	Arthropoda	Insecta	Diptera	Cecidomyiidae			5	5	5	A	327	0	0	0	0	0	0	0	0	0	0	16	0	43	0	14	7	64	0	112	19	0	0	13	0	0	0
GMQQJ109-18	BOLD:ADX0470	93.5%	95.6%	306	Arthropoda	Insecta	Diptera	Cecidomyiidae			OTU_2996;size=814	Eukaryota	Arthropoda	Insecta	Diptera	Cecidomyiidae			5	5	5	A	781	0	0	0	0	0	0	0	0	0	0	0	0	0	0	17	15	749	0	0	0	0	0	0	0	0	0
DPAST751-11	BOLD:ABX0138	89.5%	94.7%	313	Arthropoda	Insecta	Diptera	Cecidomyiidae			OTU_203;size=767	Eukaryota	Arthropoda	Insecta	Diptera	Cecidomyiidae			3	5	3	B	766	0	0	0	766	0	0	0	0	0	0	0	0	0	0	0	0	0	0	0	0	0	0	0	0	0	0
GMPBK803-18	BOLD:ADT2466	92.9%	96.1%	311	Arthropoda	Insecta	Diptera	Cecidomyiidae			OTU_208;size=445	Eukaryota	Arthropoda	Insecta	Diptera	Cecidomyiidae			4	5	4	B	443	0	0	0	0	0	0	0	443	0	0	0	0	0	0	0	0	0	0	0	0	0	0	0	0	0	0
AUSCL857-12	BOLD:ABX4082	94.2%	96.8%	311	Arthropoda	Insecta	Diptera	Cecidomyiidae			OTU_548;size=157	Eukaryota	Arthropoda	Insecta	Diptera	Cecidomyiidae			5	5	5	A	156	0	0	0	0	0	0	0	0	0	0	22	0	0	18	10	0	0	0	106	0	0	0	0	0	0	0
AUSBC1971-12	BOLD:ABX7756	100.0%	100.0%	313	Arthropoda	Insecta	Diptera	Cecidomyiidae			OTU_628;size=86	Eukaryota	Arthropoda	Insecta	Diptera	Cecidomyiidae			5	5	5	A	86	0	0	0	0	12	3	0	71	0	0	0	0	0	0	0	0	0	0	0	0	0	0	0	0	0	0
BARSL319-16	BOLD:ACN7340	92.3%	96.2%	312	Arthropoda	Insecta	Diptera	Cecidomyiidae			OTU_1786;size=56	Eukaryota	Arthropoda	Insecta	Diptera	Cecidomyiidae			5	5	5	A	5	0	0	0	0	0	0	5	0	0	0	0	0	0	0	0	0	0	0	0	0	0	0	0	0	0	0
GBMNB16824-20	BOLD:AED4986	99.3%	92.3%	267	Arthropoda	Insecta	Diptera	Cecidomyiidae			OTU_4085;size=659	Eukaryota	Arthropoda	Insecta	Diptera	Cecidomyiidae			5	5	5	A	3	0	0	0	0	0	0	0	0	0	0	0	0	0	0	0	0	0	0	0	0	0	0	0	0	0	0
CNGIN086-13	BOLD:ACR1376	98.7%	99.4%	313	Arthropoda	Insecta	Diptera	Cecidomyiidae	Peromyia	Peromyia_fungicola	OTU_3692;size=19	Eukaryota	Arthropoda	Insecta	Diptera	Cecidomyiidae			5	5	5	A	3	0	0	0	0	0	0	0	0	0	0	0	0	0	0	0	0	0	0	0	0	0	0	0	0	0	0
GMAMT1988-16	BOLD:ACW3353	96.2%	90.3%	264	Arthropoda	Insecta	Diptera	Ceratopogonidae			OTU_164;size=1076	Eukaryota	Arthropoda	Insecta	Diptera	Ceratopogonidae			4	5	4	B	1076	0	0	0	0	0	0	0	0	0	0	0	0	0	0	0	0	0	0	0	0	0	0	0	0	21	0
AUSBC1878-12	BOLD:ABX4103	98.4%	99.2%	313	Arthropoda	Insecta	Diptera	Ceratopogonidae	Atrichopogon		OTU_218;size=431	Eukaryota	Arthropoda	Insecta	Diptera	Ceratopogonidae			3	5	3	B	431	0	0	0	0	431	0	0	0	0	0	0	0	0	0	0	0	0	0	0	0	0	0	0	0	0	0
GMCWX1524-18	BOLD:ACV1518	96.8%	96.99%	311	Arthropoda	Insecta	Diptera	Ceratopogonidae			OTU_1837;size=31	Eukaryota	Arthropoda	Insecta	Diptera	Ceratopogonidae			4	5	4	B	31	0	0	0	0	0	0	0	0	0	0	0	0	0	0	0	0	0	0	0	0	0	0	0	0	0	20
AUSCA2633-12	BOLD:ABX4073	99.7%	96.99%	313	Arthropoda	Insecta	Diptera	Chironomidae	Cricotopus		OTU_3382;size=3	Eukaryota	Arthropoda	Insecta	Diptera	Chironomidae	Cricotopus	Cricotopus_albitarsis	6	6	7	C	3	0	0	3	0	0	0	0	0	0	0	0	0	0	0	0	0	0	0	0	0	0	0	0	0	0	0
SMTPB20080-13	BOLD:ACF8489	91.3%	95.5%	312	Arthropoda	Insecta	Diptera	Chironomidae	Orthocladius		OTU_223;size=1106	Eukaryota	Arthropoda	Insecta	Diptera	Chironomidae	Orthocladius		4	6	4	B	4	0	0	0	0	0	0	0	0	0	0	0	0	0	0	0	0	0	0	0	0	0	0	0	4	0	0
CHRFI738-11	BOLD:AAV2831	92.0%	95.7%	311	Arthropoda	Insecta	Diptera	Chironomidae	Orthocladius		OTU_446;size=4258	Eukaryota	Arthropoda	Insecta	Diptera	Chironomidae	Orthocladius		4	6	4	B	10	0	0	0	0	0	0	3	0	0	0	0	0	0	0	0	0	0	0	0	0	0	0	0	0	0	0
PGCBG009-20	BOLD:ACW5385	100.0%	96.99%	313	Arthropoda	Insecta	Diptera	Chironomidae	Procladius		OTU_744;size=1304	Eukaryota	Arthropoda	Insecta	Diptera	Chironomidae	Procladius		6	6	6	A	6	0	0	0	0	0	0	0	0	0	0	0	0	0	0	0	0	0	0	0	0	0	0	0	6	0	0
PGBAL054-19	BOLD:ACR0263	98.7%	96.99%	313	Arthropoda	Insecta	Diptera	Chironomidae	Microtendipes		OTU_572;size=561	Eukaryota	Arthropoda	Insecta	Diptera	Chironomidae			5	5	5	A	4	0	0	0	0	0	0	0	0	0	0	0	0	0	0	0	0	0	0	0	0	0	0	0	4	0	0
GMPQY111-19	BOLD:AEA1198	96.2%	96.99%	312	Arthropoda	Insecta	Diptera	Chironomidae			OTU_2231;size=42	Eukaryota	Arthropoda	Insecta	Diptera	Chironomidae			4	5	4	B	3	0	0	0	0	0	0	0	0	0	0	0	0	0	0	0	0	0	0	0	0	0	0	0	3	0	0
AUSCL865-12	BOLD:ADC0700	99.7%	99.8%	313	Arthropoda	Insecta	Diptera	Chironomidae			OTU_119;size=5072	Eukaryota	Arthropoda	Insecta	Diptera	Chironomidae			4	5	4	B	5067	0	0	0	102	488	0	3732	329	387	29	0	0	0	0	0	0	0	0	0	0	0	0	0	0	0	0
CNGMG748-14	BOLD:ACL7710	91.3%	93.6%	300	Arthropoda	Insecta	Diptera	Chironomidae			OTU_100;size=3633	Eukaryota	Arthropoda	Insecta	Diptera	Chironomidae			5	5	5	A	3628	0	0	7	191	0	610	2440	380	0	0	0	0	0	0	0	0	0	0	0	0	0	0	0	0	0	0
AUSCA1591-12	BOLD:ABX4077	100.0%	100.0%	312	Arthropoda	Insecta	Diptera	Chironomidae			OTU_175;size=3139	Eukaryota	Arthropoda	Insecta	Diptera	Chironomidae			3	5	3	B	3136	0	0	514	0	1523	0	0	1099	0	0	0	0	0	0	0	0	0	0	0	0	0	0	0	0	0	0
AUSCL865-12	BOLD:ADC0700	96.8%	96.99%	312	Arthropoda	Insecta	Diptera	Chironomidae			OTU_3404;size=178	Eukaryota	Arthropoda	Insecta	Diptera	Chironomidae			4	5	4	B	178	0	0	0	0	0	0	0	84	94	0	0	0	0	0	0	0	0	0	0	0	0	0	0	0	0	0
JWDCH464-10	BOLD:AAL7391	92.2%	95.3%	308	Arthropoda	Insecta	Diptera	Chloropidae	Pseudopachychaeta		OTU_2588;size=13	Eukaryota	Arthropoda	Insecta	Diptera	Chloropidae	Pseudopachychaeta		4	6	4	B	12	0	0	0	0	0	0	0	0	0	0	0	0	0	0	0	0	0	0	0	0	0	0	12	0	0	0
GMSAV1032-13	BOLD:ACL0629	93.9%	96.8%	312	Arthropoda	Insecta	Diptera	Chloropidae			OTU_299;size=270	Eukaryota	Arthropoda	Insecta	Diptera	Chloropidae			4	5	4	B	270	0	0	0	0	0	0	0	0	270	0	0	0	0	0	0	0	0	0	0	0	0	0	0	0	0	0
AUSBC777-12	BOLD:ABX4817	99.0%	99.5%	313	Arthropoda	Insecta	Diptera	Chloropidae			OTU_308;size=209	Eukaryota	Arthropoda	Insecta	Diptera	Chloropidae			4	5	4	B	209	0	0	0	209	0	0	0	0	0	0	0	0	0	0	0	0	0	0	0	0	0	0	0	0	0	0
GBDP3056-07	BOLD:AAG3833	100.0%	96.99%	313	Arthropoda	Insecta	Diptera	Culicidae	Culex		OTU_233;size=403	Eukaryota	Arthropoda	Insecta	Diptera	Culicidae	Culex	Culex_annulirostris	6	6	7	C	401	0	0	0	0	0	0	0	0	0	0	0	0	0	0	0	0	0	0	401	0	0	0	0	0	0	0
AUSCA598-12	BOLD:ABX4808	100.0%	100.0%	313	Arthropoda	Insecta	Diptera	Dolichopodidae	Hydrophorus		OTU_871;size=65	Eukaryota	Arthropoda	Insecta	Diptera	Dolichopodidae			4	5	4	B	65	65	0	0	0	0	0	0	0	0	0	0	0	0	0	0	0	0	0	0	0	0	0	0	0	0	0
SSWLB1749-13	BOLD:ACG3382	86.2%	92.9%	312	Arthropoda	Insecta	Diptera	Dolichopodidae			OTU_1727;size=46	Eukaryota	Arthropoda	Insecta	Diptera	Dolichopodidae			4	5	4	B	46	0	0	0	0	0	0	46	0	0	0	0	0	0	0	0	0	0	0	0	0	0	0	0	0	0	0
DPAST685-11	BOLD:AAV3970	100.0%	100.0%	313	Arthropoda	Insecta	Diptera	Drosophilidae			OTU_57;size=6647	Eukaryota	Arthropoda	Insecta	Diptera	Drosophilidae	Drosophila		5	5	6	C	6634	1704	0	178	776	0	0	7	3969	0	0	0	0	0	0	0	0	0	0	0	0	0	0	0	0	0	0
DPAST685-11	BOLD:AAV3970	96.5%	96.99%	313	Arthropoda	Insecta	Diptera	Drosophilidae			OTU_1931;size=33	Eukaryota	Arthropoda	Insecta	Diptera	Drosophilidae			5	5	5	A	26	8	0	0	0	0	0	0	18	0	0	0	0	0	0	0	0	0	0	0	0	0	0	0	0	0	0
OPPFC150-17	BOLD:AAP8757	90.1%	94.9%	313	Arthropoda	Insecta	Diptera	Syrphidae			OTU_3751;size=2	Eukaryota	Arthropoda	Insecta	Diptera	Drosophilidae			4	4	5	C	2	0	0	2	0	0	0	0	0	0	0	0	0	0	0	0	0	0	0	0	0	0	0	0	0	0	0
GBMIN58753-17	BOLD:ACD2944	99.7%	99.8%	313	Arthropoda	Insecta	Diptera	Empididae	Empis	Empis_livida	OTU_931;size=526	Eukaryota	Arthropoda	Insecta	Diptera	Empididae	Empis	Empis_livida	7	7	7	A	5	0	0	0	0	0	0	0	0	0	0	0	0	0	0	0	0	0	0	0	0	5	0	0	0	0	0
GMGMJ1211-14	BOLD:ACR1843	99.7%	99.8%	312	Arthropoda	Insecta	Diptera	Empididae	Hilara	Hilara_albitarsis	OTU_3667;size=3	Eukaryota	Arthropoda	Insecta	Diptera	Empididae	Hilara		5	6	5	B	3	0	0	0	0	0	0	0	0	0	0	0	0	0	0	0	0	0	0	0	0	3	0	0	0	0	0
FIFLY084-12	BOLD:ACG1748	92.3%	95.8%	311	Arthropoda	Insecta	Diptera	Empididae	Rhamphomyia		OTU_933;size=1223	Eukaryota	Arthropoda	Insecta	Diptera	Empididae	Rhamphomyia		5	6	5	B	6	0	0	0	0	0	0	0	0	0	0	0	0	0	0	0	0	0	0	0	0	0	0	0	6	0	0
MAMTD480-12	BOLD:ABW5536	89.1%	94.5%	311	Arthropoda	Insecta	Diptera	Empididae			OTU_255;size=1195	Eukaryota	Arthropoda	Insecta	Diptera	Empididae			3	5	3	B	4	0	0	0	0	0	0	0	0	0	0	0	0	0	0	0	0	0	0	0	0	4	0	0	0	0	0
DIQTB513-12	BOLD:AAP6562	99.7%	99.8%	313	Arthropoda	Insecta	Diptera	Ephydridae	Psilopa		OTU_172;size=999	Eukaryota	Arthropoda	Insecta	Diptera	Ephydridae	Psilopa		4	6	4	B	997	0	0	0	0	0	0	0	0	0	0	0	0	0	0	20	0	853	0	107	0	0	0	0	0	0	0
DIQTB513-12	BOLD:AAP6562	96.5%	96.99%	312	Arthropoda	Insecta	Diptera	Ephydridae	Psilopa		OTU_2657;size=23	Eukaryota	Arthropoda	Insecta	Diptera	Ephydridae	Psilopa		4	6	4	B	22	0	0	0	0	0	0	0	0	0	0	0	0	0	0	0	0	12	0	10	0	0	0	0	0	0	0
DIQTB513-12	BOLD:AAP6562	96.5%	96.99%	312	Arthropoda	Insecta	Diptera	Ephydridae	Psilopa		OTU_2999;size=15	Eukaryota	Arthropoda	Insecta	Diptera	Ephydridae	Psilopa		4	6	4	B	15	0	0	0	0	0	0	0	0	0	0	0	0	0	0	0	0	0	0	15	0	0	0	0	0	0	0
MAMTH234-12	BOLD:AAP6562	95.5%	96.99%	312	Arthropoda	Insecta	Diptera	Ephydridae	Psilopa		OTU_3555;size=5	Eukaryota	Arthropoda	Insecta	Diptera	Ephydridae	Psilopa		4	6	4	B	5	0	0	0	0	0	0	0	0	0	0	0	0	0	0	0	0	2	0	3	0	0	0	0	0	0	0
DIQTB513-12	BOLD:AAP6562	96.8%	96.99%	312	Arthropoda	Insecta	Diptera	Ephydridae	Psilopa		OTU_4008;size=4	Eukaryota	Arthropoda	Insecta	Diptera	Ephydridae	Psilopa		4	6	4	B	2	0	0	0	0	0	0	0	0	0	0	0	0	0	0	0	0	0	0	2	0	0	0	0	0	0	0
JSJUL176-11	BOLD:AAU6630	100.0%	100.0%	313	Arthropoda	Insecta	Diptera	Fanniidae	Fannia	Fannia_armata	OTU_3983;size=10	Eukaryota	Arthropoda	Insecta	Diptera	Fanniidae	Fannia	Fannia_armata	7	7	7	A	2	0	0	0	0	0	0	0	0	0	0	2	0	0	0	0	0	0	0	0	0	0	0	0	0	0	0
IBIDP065-19	BOLD:ABY1201	99.7%	99.8%	313	Arthropoda	Insecta	Diptera	Heleomyzidae	Suillia	Suillia_variegata	OTU_3666;size=3	Eukaryota	Arthropoda	Insecta	Diptera	Heleomyzidae	Suillia	Suillia_variegata	7	7	7	A	3	0	0	0	0	0	0	0	0	0	0	0	0	0	0	0	0	0	0	0	0	3	0	0	0	0	0
OPPUM799-17	BOLD:AAP2528	99.4%	96.99%	313	Arthropoda	Insecta	Diptera	Keroplatidae	Orfelia		OTU_1471;size=29	Eukaryota	Arthropoda	Insecta	Diptera	Keroplatidae	Orfelia	Orfelia_nemoralis	6	6	7	C	3	0	0	0	0	0	0	0	0	0	0	0	0	0	0	0	0	0	0	0	0	3	0	0	0	0	0
DIQTB440-12	BOLD:AAF8963	99.7%	99.7%	312	Arthropoda	Insecta	Diptera	Limoniidae	Symplecta	Symplecta_pilipes	OTU_42;size=10132	Eukaryota	Arthropoda	Insecta	Diptera	Limoniidae	Symplecta		4	6	4	B	10069	0	0	0	0	1130	0	0	53	4824	4060	0	0	2	0	0	0	0	0	0	0	0	0	0	0	0	0
DPAS958-11	BOLD:AAF8963	92.0%	95.8%	312	Arthropoda	Insecta	Diptera	Limoniidae	Symplecta		OTU_600;size=73	Eukaryota	Arthropoda	Insecta	Diptera	Limoniidae	Symplecta		4	6	4	B	73	0	0	0	0	0	0	0	0	73	0	0	0	0	0	0	0	0	0	0	0	0	0	0	0	0	0
DPAS958-11	BOLD:AAF8963	93.3%	96.5%	312	Arthropoda	Insecta	Diptera	Limoniidae	Symplecta		OTU_726;size=54	Eukaryota	Arthropoda	Insecta	Diptera	Limoniidae	Symplecta		4	6	4	B	52	0	0	0	0	0	0	0	0	0	52	0	0	0	0	0	0	0	0	0	0	0	0	0	0	0	0
AUTIP001-10	BOLD:AAF8963	97.4%	98.7%	313	Arthropoda	Insecta	Diptera	Limoniidae	Symplecta	Symplecta_pilipes	OTU_1311;size=31	Eukaryota	Arthropoda	Insecta	Diptera	Limoniidae	Symplecta		4	6	4	B	31	0	0	0	0	0	0	0	0	0	31	0	0	0	0	0	0	0	0	0	0	0	0	0	0	0	0
AUTIP001-10	BOLD:AAF8963	99.6%	94.4%	279	Arthropoda	Insecta	Diptera	Limoniidae			OTU_3349;size=3	Eukaryota	Arthropoda	Insecta	Diptera	Limoniidae			4	5	4	B	3	0	0	0	0	0	0	0	0	0	3	0	0	0	0	0	0	0	0	0	0	0	0	0	0	0	0
DINOR341-18	BOLD:ABV9683	99.4%	96.99%	313	Arthropoda	Insecta	Diptera	Limoniidae	Molophilus		OTU_560;size=365	Eukaryota	Arthropoda	Insecta	Diptera	Limoniidae			4	5	4	B	2	2	0	0	0	0	0	0	0	0	0	0	0	0	0	0	0	0	0	0	0	0	0	0	0	0	0
GMPQC683-19	BOLD:ABX4632	98.4%	99.0%	312	Arthropoda	Insecta	Diptera	Muscidae	Atherigona		OTU_1180;size=40	Eukaryota	Arthropoda	Insecta	Diptera	Muscidae	Atherigona		5	6	5	B	40	0	0	0	0	0	0	0	0	0	0	0	0	0	0	0	0	0	0	0	0	0	0	0	0	0	0
DIQTB479-12	BOLD:ABW2238	100.0%	100.0%	313	Arthropoda	Insecta	Diptera	Muscidae	Atherigona		OTU_148;size=1648	Eukaryota	Arthropoda	Insecta	Diptera	Muscidae	Atherigona		6	6	6	A	1620	0	0	0	0	0	0	0	0	0	0	0	0	0	0	0	0	0	0	0	0	0	0	0	0	0	0
DIQTB479-12	BOLD:ABW2238	97.4%	98.6%	312	Arthropoda	Insecta	Diptera	Muscidae	Atherigona		OTU_1121;size=425	Eukaryota	Arthropoda	Insecta	Diptera	Muscidae	Atherigona		5	6	5	B	414	0	0	0	0	0	0	0	0	0	0	0	0	0	0	0	0	0	0	0	0	0	0	0	0	0	0
GMPBK416-18	BOLD:ABX4632	92.6%	96.0%	311	Arthropoda	Insecta	Diptera	Muscidae	Atherigona		OTU_450;size=363	Eukaryota	Arthropoda	Insecta	Diptera	Muscidae	Atherigona		4	6	4	B	361	14	154	140	30	0	0	0	0	0	23	0	0	0	0	0	0	0	0	0	0	0	0	0	0	0	0
DIQTB479-12	BOLD:ABW2238	96.2%	96.99%	316	Arthropoda	Insecta	Diptera	Muscidae	Atherigona		OTU_1595;size=175	Eukaryota	Arthropoda	Insecta	Diptera	Muscidae	Atherigona		5	6	5	B	171	0	0	0	0	0	0	0	0	0	0	0	0	0	0	0	0	0	0	0	0	0	0	0	0	0	0
DIQTB479-12	BOLD:ABW2238	96.2%	96.99%	312	Arthropoda	Insecta	Diptera	Muscidae	Atherigona		OTU_1152;size=159	Eukaryota	Arthropoda	Insecta	Diptera	Muscidae	Atherigona		5	6	5	B	158	0	0	0	0	0	0	0	0	0	0	0	0	0	0	0	0	0	0	0	0	0	0	0	0	0	0
DIQTB479-12	BOLD:ABW2238	97.1%	98.4%	312	Arthropoda	Insecta	Diptera	Muscidae	Atherigona		OTU_1773;size=119	Eukaryota	Arthropoda	Insecta	Diptera	Muscidae	Atherigona		6	6	6	A	116	0	0	0	0	0	0	0	0	0	0	0	0	0	0	0	0	0	0	0	0	0	0	0	0	0	0
DIQTB479-12	BOLD:ABW2238	97.1%	98.4%	312	Arthropoda	Insecta	Diptera	Muscidae	Atherigona		OTU_1181;size=119	Eukaryota	Arthropoda	Insecta	Diptera	Muscidae	Atherigona		5	6	5	B	115	0	0	0	0	0	0	0	0	0	0	0	0	0	0	0	0	0	0	0	0	0	0	0	0	0	0
DIQTB479-12	BOLD:ABW2238	94.6%	96.99%	312	Arthropoda	Insecta	Diptera	Muscidae	Atherigona		OTU_468;size=109	Eukaryota	Arthropoda	Insecta	Diptera	Muscidae	Atherigona		5	6	5	B	109	0	0	0	0	0	0	0	0	0	0	0	0	0	0	0	0	0	0	0	0	0	0	0	0	0	0
DIQTB479-12	BOLD:ABW2238	92.0%	95.7%	311	Arthropoda	Insecta	Diptera	Muscidae	Atherigona		OTU_788;size=108	Eukaryota	Arthropoda	Insecta	Diptera	Muscidae	Atherigona		5	6	5	B	105	0	0	0	0	0	0	0	0	0	0	0	0	0	0	0	0	0	0	0	0	0	0	0	0	0	0
DIQTB479-12	BOLD:ABW2238	95.8%	96.99%	312	Arthropoda	Insecta	Diptera	Muscidae	Atherigona		OTU_1841;size=89	Eukaryota	Arthropoda	Insecta	Diptera	Muscidae	Atherigona		5	6	5	B	87	0	0	0	0	0	0	0	0	0	0	0	0	0	0	0	0	0	0	0	0	0	0	0	0	0	0
DIQTB479-12	BOLD:ABW2238	96.5%	96.99%	312	Arthropoda	Insecta	Diptera	Muscidae	Atherigona		OTU_1346;size=85	Eukaryota	Arthropoda	Insecta	Diptera	Muscidae	Atherigona		5	6	5	B	84	0	0	0	0	0	0	0	0	0	0	0	0	0	0	0	0	0	0	0	0	0	0	0	0	0	0
DIQTB479-12	BOLD:ABW2238	96.8%	96.99%	312	Arthropoda	Insecta	Diptera	Muscidae	Atherigona		OTU_1840;size=79	Eukaryota	Arthropoda	Insecta	Diptera	Muscidae	Atherigona		5	6	5	B	78	0	0	0	0	0	0	0	0	0	0	0	0	0	0	0	0	0	0	0	0	0	0	0	0	0	0
DIQTB479-12	BOLD:ABW2238	95.8%	96.99%	312	Arthropoda	Insecta	Diptera	Muscidae	Atherigona		OTU_1015;size=68	Eukaryota	Arthropoda	Insecta	Diptera	Muscidae	Atherigona		5	6	5	B	66	0	0	0	0	0	0	0	0	0	0	0	0	0	0	0	0	0	0	0	0	0	0	0	0	0	0
DIQTB479-12	BOLD:ABW2238	96.2%	96.99%	312	Arthropoda	Insecta	Diptera	Muscidae	Atherigona		OTU_1545;size=66	Eukaryota	Arthropoda	Insecta	Diptera	Muscidae	Atherigona		5	6	5	B	66	0	0	0	0	0	0	0	0	0	0	0	0	0	0	0	0	0	0	0	0	0	0	0	0	0	0
DIQTB479-12	BOLD:ABW2238	95.8%	96.99%	312	Arthropoda	Insecta	Diptera	Muscidae	Atherigona		OTU_912;size=55	Eukaryota	Arthropoda	Insecta	Diptera	Muscidae	Atherigona		5	6	5	B	53	0	0	0	0	0	0	0	0	0	0	0	0	0	0	0	0	0	0	0	0	0	0	0	0	0	0
DIQTB479-12	BOLD:ABW2238	95.5%	96.99%	312	Arthropoda	Insecta	Diptera	Muscidae	Atherigona		OTU_1219;size=53	Eukaryota	Arthropoda	Insecta	Diptera	Muscidae	Atherigona		5	6	5	B	53	0	0	0	0	0	0	0	0	0	0	0	0	0	0	0	0	0	0	0	0	0	0	0	0	0	0
DIQTB479-12	BOLD:ABW2238	95.2%	96.99%	312	Arthropoda	Insecta	Diptera	Muscidae	Atherigona		OTU_1307;size=39	Eukaryota	Arthropoda	Insecta	Diptera	Muscidae	Atherigona		5	6	5	B	39	0	0	0	0	0	0	0	0	0	0	0	0	0	0	0	0	0	0	0	0	0	0	0	0	0	0
DIQTB479-12	BOLD:ABW2238	95.8%	96.99%	313	Arthropoda	Insecta	Diptera	Muscidae	Atherigona		OTU_1839;size=40	Eukaryota	Arthropoda	Insecta	Diptera	Muscidae	Atherigona		5	6	5	B	38	0	0	0	0	0	0	0	0	0	0	0	0	0	0	0	0	0	0	0	0	0	0	0	0	0	0
DIQTB479-12	BOLD:ABW2238	95.5%	96.99%	312	Arthropoda	Insecta	Diptera	Muscidae	Atherigona		OTU_2714;size=39	Eukaryota	Arthropoda	Insecta	Diptera	Muscidae	Atherigona		5	6	5	B	38	0	0	0	0	0	0	0	0	0	0	0	0	0	0	0	0	0	0	0	0	0	0	0	0	0	0
DIQTB479-12	BOLD:ABW2238	95.8%	96.99%	312	Arthropoda	Insecta	Diptera	Muscidae	Atherigona		OTU_1774;size=36	Eukaryota	Arthropoda	Insecta	Diptera	Muscidae	Atherigona		5	6	5	B	34	0	0	0	0	0	0	0	0	0	0	0	0	0	0	0	0	0	0	0	0	0	0	0	0	0	0
DIQTB479-12	BOLD:ABW2238	97.1%	98.4%	312	Arthropoda	Insecta	Diptera	Muscidae	Atherigona		OTU_1921;size=34	Eukaryota	Arthropoda	Insecta	Diptera	Muscidae	Atherigona		5	6	5	B	33	0	0	0	0	0	0	0	0	0	0	0	0	0	0	0	0	0	0	0	0	0	0	0	0	0	0
DIQTB479-12	BOLD:ABW2238	96.5%	96.99%	315	Arthropoda	Insecta	Diptera	Muscidae	Atherigona		OTU_1996;size=29	Eukaryota	Arthropoda	Insecta	Diptera	Muscidae	Atherigona		5	6	5	B	29	0	0	0	0	0	0	0	0	0	0	0	0	0	0	0	0	0	0	0	0	0	0	0	0	0	0
DIQTB479-12	BOLD:ABW2238	96.5%	96.99%	312	Arthropoda	Insecta	Diptera	Muscidae	Atherigona		OTU_1475;size=24	Eukaryota	Arthropoda	Insecta	Diptera	Muscidae	Atherigona		5	6	5	B	24	0	0	0	0	0	0	0	0	0	0	0	0	0	0	0	0	0	0	0	0	0	0	0	0	0	0
DIQTB479-12	BOLD:ABW2238	96.8%	96.99%	312	Arthropoda	Insecta	Diptera	Muscidae	Atherigona		OTU_1997;size=20	Eukaryota	Arthropoda	Insecta	Diptera	Muscidae	Atherigona		5	6	5	B	20	0	0	0	0	0	0	0	0	0	0	0	0	0	0	0	0	0	0	0	0	0	0	0	0	0	0
DIQTB479-12	BOLD:ABW2238	97.1%	98.4%	312	Arthropoda	Insecta	Diptera	Muscidae	Atherigona		OTU_1721;size=21	Eukaryota	Arthropoda	Insecta	Diptera	Muscidae	Atherigona		5	6	5	B	20	0	0	0	0	0	0	0	0	0	0	0	0	0	0	0	0	0	0	0	0	0	0	0	0	0	0
DIQTB479-12	BOLD:ABW2238	96.2%	96.99%	312	Arthropoda	Insecta	Diptera	Muscidae	Atherigona		OTU_1720;size=20	Eukaryota	Arthropoda	Insecta	Diptera	Muscidae	Atherigona		5	6	5	B	20	0	0	0	0	0	0	0	0	0	0	0	0	0	0	0	0	0	0	0	0	0	0	0	0	0	0
DIQTB479-12	BOLD:ABW2238	96.5%	96.99%	312	Arthropoda	Insecta	Diptera	Muscidae	Atherigona		OTU_3336;size=13	Eukaryota	Arthropoda	Insecta	Diptera	Muscidae	Atherigona		5	6	5	B	13	0	0	0	0	0	0	0	0	0	0	0	0	0	0	0	0	0	0	0	0	0	0	0	0	0	0
DIQTB479-12	BOLD:ABW2238	94.9%	96.99%	312	Arthropoda	Insecta	Diptera	Muscidae	Atherigona		OTU_2270;size=11	Eukaryota	Arthropoda	Insecta	Diptera	Muscidae	Atherigona		5	6	5	B	11	0	0	0	0	0	0	0	0	0	0	0	0	0	0	0	0	0	0	0	0	0	0	0	0	0	0
DIQTB479-12	BOLD:ABW2238	94.9%	96.99%	314	Arthropoda	Insecta	Diptera	Muscidae	Atherigona		OTU_2372;size=10	Eukaryota	Arthropoda	Insecta	Diptera	Muscidae	Atherigona		4	6	4	B	10	0	0	0	0	0	0	0	0	0	0	0	0	0	0	0	0	0	0	0	0	0	0	0	0	0	0
DIQTB479-12	BOLD:ABW2238	96.8%	96.99%	313	Arthropoda	Insecta	Diptera	Muscidae	Atherigona		OTU_4278;size=9	Eukaryota	Arthropoda	Insecta	Diptera	Muscidae	Atherigona		5	6	5	B	7	0	0	0	0	0	0	0	0	0	0	0	0	0	0	0	0	0	0	0	0	0	0	0	0	0	0
MAMTF028-12	BOLD:ABV1242	91.7%	95.7%	312	Arthropoda	Insecta	Diptera	Muscidae	Coenosia		OTU_3076;size=5	Eukaryota	Arthropoda	Insecta	Diptera	Muscidae	Coenosia		3	6	3	B	5	0	0	0	0	0	0	0	0	0	0	0	0	0	0	0	0	0	0	0	0	0	0	0	0	0	0
DIQTB292-11	BOLD:AAZ1114	100.0%	100.0%	313	Arthropoda	Insecta	Diptera	Muscidae	Lispe	Lispe_assimilis	OTU_98;size=2059	Eukaryota	Arthropoda	Insecta	Diptera	Muscidae	Lispe	Lispe_assimilis	7	7	7	A	2057	0	0	0	0	0	0	0	0	0	0	0	0	0	0	0	0	0	0	0	0	0	0	0	0	0	0
PMNHJ152-15	BOLD:AAZ1114	92.6%	95.7%	309	Arthropoda	Insecta	Diptera	Muscidae	Lispe		OTU_4;size=20070	Eukaryota	Arthropoda	Insecta	Diptera	Muscidae	Lispe		5	6	5	B	20053	0	0	0	0	0	0	0	0	0	0	0	0	0	0	0	0	0	0	0	0	0	0	0	0	0	0
GBMIN59118-17	BOLD:ACV4754	95.2%	96.99%	312	Arthropoda	Insecta	Diptera	Muscidae	Lispe		OTU_49;size=4199	Eukaryota	Arthropoda	Insecta	Diptera	Muscidae	Lispe		6	6	6	A	4193	0	0	0	0	0	0	0	0	0	0	0	0	0	0	0	0	0	0	0	0	0	4193	0	0	0	0
DIQTB336-11	BOLD:AAZ0707	97.4%	98.6%	312	Arthropoda	Insecta	Diptera	Muscidae	Lispe	Lispe_nicobarensis	OTU_2088;size=32	Eukaryota	Arthropoda	Insecta	Diptera	Muscidae	Lispe		4	6	4	B	32	0	0	0	0	32	0	0	0	0	0	0	0	0	0	0	0	0	0	0	0	0	0	0	0	0	0
DIQTB336-11	BOLD:AAZ0707	96.5%	96.99%	311	Arthropoda	Insecta	Diptera	Muscidae	Lispe		OTU_2283;size=28	Eukaryota	Arthropoda	Insecta	Diptera	Muscidae	Lispe		4	6	4	B	28	0	0	0	0	28	0	0	0	0	0	0	0	0	0	0	0	0	0	0	0	0	0	0	0	0	0
ETKD441-12	BOLD:ACB1867	90.7%	95.2%	312	Arthropoda	Insecta	Diptera	Lauxaniidae			OTU_3319;size=8	Eukaryota	Arthropoda	Insecta	Diptera	Muscidae			4	4	5	C	8	0	0	0	0	0	0	0	0	0	0	0	0	0	0	0	0	0	0	0	0	8	0	0	0	0	0
GMGMM1114-14	BOLD:ABW3852	99.0%	99.5%	313	Arthropoda	Insecta	Diptera	Muscidae	Phaonia	Phaonia_pallida	OTU_537;size=441	Eukaryota	Arthropoda	Insecta	Diptera	Muscidae			5	5	5	A	4	0	0	0	0	0	0	0	0	0	0	0	0	0	0	0	0	0	0	0	0	0	0	0	4	0	0
DIQTB292-11	BOLD:AAZ1114	90.5%	94.9%	316	Arthropoda	Insecta	Diptera	Muscidae			OTU_2073;size=26	Eukaryota	Arthropoda	Insecta	Diptera	Muscidae			5	5	5	A	26	0	0	0	0	0	0	0	0	0	0	0	0	0	0	0	0	0	0	0	0	0	0	0	0	0	0
ETKD196-12		94.2%	96.99%	312	Arthropoda	Insecta	Diptera	Tephritidae			OTU_85;size=2369	Eukaryota	Arthropoda	Insecta	Diptera	Muscidae			4	4	5	C	2368	0	0	2368	0	0	0	0	0	0	0	0	0	0	0	0	0	0	0	0	0	0	0	0	0	0	0
GCQT2800-18	BOLD:ADT6161	99.4%	99.4%	311	Arthropoda	Insecta	Diptera	Sphaeroceridae			OTU_274;size=382	Eukaryota	Arthropoda	Insecta	Diptera	Muscidae			4	4	5	C	381	0	0	0	0	0	0	0	0	381	0	0	0	0	0	0	0	0	0	0	0	0	0	0	0	0	0
DIQTB479-12	BOLD:ABW2238	87.6%	93.6%	315	Arthropoda	Insecta	Diptera	Muscidae			OTU_1263;size=62	Eukaryota	Arthropoda	Insecta	Diptera	Muscidae			5	5	5	A	62	0	0	0	0	0	0	0	0	0	0	0	0	0	0	0	0	0	0	0	0	0	0	0	0	0	0
PMNHJ152-15	BOLD:AAZ1114	91.0%	94.9%	309	Arthropoda	Insecta	Diptera	Muscidae			OTU_1838;size=33	Eukaryota	Arthropoda	Insecta	Diptera	Muscidae			5	5	5	A	33	0	0	0	0	0	0	0	0	0	0	0	0	0	0	0	0	0	0	0	0	0	0	0	0	0	0
DIQTB479-12	BOLD:ABW2238	90.1%	94.9%	312	Arthropoda	Insecta	Diptera	Muscidae			OTU_1306;size=34	Eukaryota	Arthropoda	Insecta	Diptera	Muscidae			5	5	5	A	32	0	0	0	0	0	0	0	0	0	0	0	0	0	0	0	0	0	0	0	0	0	0	0	0	0	0
DIQTB479-12	BOLD:ABW2238	97.5%	94.8%	278	Arthropoda	Insecta	Diptera	Muscidae			OTU_2079;size=21	Eukaryota	Arthropoda	Insecta	Diptera	Muscidae			5	5	5	A	21	0	0	0	0	0	0	0	0	0	0	0	0	0	0	0	0	0	0	0	0	0	0	0	0	0	0
DIQTB479-12	BOLD:ABW2238	92.0%	95.7%	311	Arthropoda	Insecta	Diptera	Muscidae	Atherigona		OTU_2184;size=20	Eukaryota	Arthropoda	Insecta	Diptera	Muscidae			3	5	3	B	20	0	0	0	0	0	0	0	0	0	0	0	0	0	0	0	0	0	0	0	0	0	0	0	0	0	0
GMPBK416-18	BOLD:ABX4632	90.7%	95.0%	301	Arthropoda	Insecta	Diptera	Muscidae	Atherigona		OTU_3095;size=13	Eukaryota	Arthropoda	Insecta	Diptera	Muscidae			4	5	4	B	13	0	8	5	0	0	0	0	0	0	0	0	0	0	0	0	0	0	0	0	0	0	0	0	0	0	0
GMSAV2165-13	BOLD:ADY4342	86.6%	93.3%	313	Arthropoda	Insecta	Diptera	Muscidae			OTU_2479;size=9	Eukaryota	Arthropoda	Insecta	Diptera	Muscidae			4	5	4	B	9	0	0	0	0	0	0	0	0	0	0	0	0	0	0	0	0	0	0	0	0	0	0	0	0	0	0
GBMIN34931-13	BOLD:AAF6783	100.0%	100.0%	311	Arthropoda	Insecta	Diptera	Mycetophilidae	Boletina	Boletina_gripha	OTU_863;size=474	Eukaryota	Arthropoda	Insecta	Diptera	Mycetophilidae	Boletina	Boletina_gripha	7	7	7	A	7	0	0	0	0	0	0	0	0	0	0	0	0	0	0	0	0	0	0	0	0	0	0	0	3	0	0
GBDP23830-19	BOLD:ACX8161	100.0%	100.0%	313	Arthropoda	Insecta	Diptera	Mycetophilidae	Docosia	Docosia_sciarina	OTU_457;size=1866	Eukaryota	Arthropoda	Insecta	Diptera	Mycetophilidae	Docosia	Docosia_sciarina	7	7	7	A	7	0	0	0	0	0	0	0	0	0	0	0	0	0	0	0	0	0	0	0	0	0	0	0	7	0	0
MCCAA4263-20	BOLD:AED0814	94.2%	96.4%	309	Arthropoda	Insecta	Diptera	Mycetophilidae			OTU_214;size=480	Eukaryota	Arthropoda	Insecta	Diptera	Mycetophilidae			4	5	4	B	479	0	0	479	0	0	0	0	0	0	0	0	0	0	0	0	0	0	0	0	0	0	0	0	0	0	0
BSCN034-17	BOLD:ABX2130	97.8%	96.99%	313	Arthropoda	Insecta	Diptera	Phoridae	Megaselia		OTU_1269;size=70	Eukaryota	Arthropoda	Insecta	Diptera	Phoridae	Megaselia		3	6	3	B	3	0	0	0	0	0	0	0	0	0	0	0	0	0	0	0	0	0	0	0	0	3	0	0	0	0	0
UAMU134-14	BOLD:AAP6414	88.3%	92.1%	300	Arthropoda	Insecta	Diptera	Phoridae			OTU_3030;size=13	Eukaryota	Arthropoda	Insecta	Diptera	Phoridae			4	5	4	B	4	0	0	0	0	0	0	0	0	0	0	0	0	0	0	0	0	0	0	0	0	0	0	0	4	0	0
AUSCL199-12	BOLD:ABX1785	100.0%	100.0%	313	Arthropoda	Insecta	Diptera	Phoridae			OTU_282;size=480	Eukaryota	Arthropoda	Insecta	Diptera	Phoridae			4	5	4	B	478	0	0	0	466	0	0	0	0	0	0	0	0	0	0	0	12	0	0	0	0	0	0	0	0	0	0
AUSBC2538-12	BOLD:ABX9518	99.3%	94.2%	279	Arthropoda	Insecta	Diptera	Phoridae			OTU_3209;size=6	Eukaryota	Arthropoda	Insecta	Diptera	Phoridae			3	5	3	B	6	0	0	0	0	0	0	0	0	0	0	0	0	0	0	6	0	0	0	0	0	0	0	0	0	0	0
DIQT533-09	BOLD:AAD7256	100.0%	100.0%	312	Arthropoda	Insecta	Diptera	Pipunculidae	Clistoabdominalis	Clistoabdominalis_sp._2A	OTU_2801;size=19	Eukaryota	Arthropoda	Insecta	Diptera	Pipunculidae	Clistoabdominalis	Clistoabdominalis_trochanteratus	6	6	7	C	19	0	0	0	0	0	0	0	0	0	0	0	0	0	0	0	0	0	0	19	0	0	0	0	0	0	0
DPAS698-11	BOLD:AAG3775	99.4%	96.99%	312	Arthropoda	Insecta	Diptera	Pipunculidae	Tomosvaryella		OTU_2476;size=14	Eukaryota	Arthropoda	Insecta	Diptera	Pipunculidae	Tomosvaryella		4	6	4	B	14	0	0	0	0	0	0	0	0	0	0	0	0	0	0	0	0	0	0	0	0	0	14	0	0	0	0
AUSCL1358-12	BOLD:AAP4716	99.7%	99.8%	313	Arthropoda	Insecta	Diptera	Psychodidae	Psychoda		OTU_27;size=6420	Eukaryota	Arthropoda	Insecta	Diptera	Psychodidae			3	5	3	B	6313	0	0	0	0	0	0	0	0	0	0	0	0	0	0	0	0	0	0	0	0	0	0	0	0	0	0
GBMIN59896-17	BOLD:ADJ8700	91.1%	94.3%	305	Arthropoda	Insecta	Diptera	Psychodidae			OTU_226;size=457	Eukaryota	Arthropoda	Insecta	Diptera	Psychodidae			3	5	3	B	455	0	0	0	0	0	0	0	0	0	0	0	0	0	0	0	0	455	0	0	0	0	0	0	0	0	0
DPAS281-11	BOLD:AAP4717	100.0%	100.0%	313	Arthropoda	Insecta	Diptera	Psychodidae			OTU_1728;size=19	Eukaryota	Arthropoda	Insecta	Diptera	Psychodidae			4	5	4	B	19	0	0	0	0	0	0	19	0	0	0	0	0	0	0	0	0	0	0	0	0	0	0	0	0	0	0
GBMIN60056-17	BOLD:AAG6960	91.0%	95.2%	311	Arthropoda	Insecta	Diptera	Sarcophagidae	Oxysarcodexia		OTU_3384;size=23	Eukaryota	Arthropoda	Insecta	Diptera	Sarcophagidae	Oxysarcodexia		5	6	5	B	22	0	0	0	22	0	0	0	0	0	0	0	0	0	0	0	0	0	0	0	0	0	0	0	0	0	0
AUSFF124-11	BOLD:AAE4435	100.0%	100.0%	312	Arthropoda	Insecta	Diptera	Sarcophagidae	Sarcophaga	Sarcophaga_australis	OTU_74;size=4989	Eukaryota	Arthropoda	Insecta	Diptera	Sarcophagidae	Sarcophaga	Sarcophaga_australis	7	7	7	A	4983	0	0	0	0	0	0	0	0	0	0	0	0	0	0	0	0	0	0	0	0	0	0	0	0	0	0
AUSFF114-11	BOLD:AAE4435	97.1%	98.6%	312	Arthropoda	Insecta	Diptera	Sarcophagidae	Sarcophaga	Sarcophaga_australis	OTU_1836;size=39	Eukaryota	Arthropoda	Insecta	Diptera	Sarcophagidae	Sarcophaga	Sarcophaga_australis	6	7	6	B	38	0	0	0	0	0	0	0	0	0	0	0	0	0	0	0	0	0	0	0	0	0	0	0	0	0	0
AUSFF536-11	BOLD:AAE4414	99.4%	99.7%	313	Arthropoda	Insecta	Diptera	Sarcophagidae	Sarcophaga	Sarcophaga_iota	OTU_107;size=2882	Eukaryota	Arthropoda	Insecta	Diptera	Sarcophagidae	Sarcophaga	Sarcophaga_iota	7	7	7	A	2874	2	0	0	0	0	0	3	13	2856	0	0	0	0	0	0	0	0	0	0	0	0	0	0	0	0	0
GBMNA27545-19	BOLD:AAX9423	99.4%	96.99%	313	Arthropoda	Insecta	Diptera	Sarcophagidae	Sarcophaga		OTU_801;size=739	Eukaryota	Arthropoda	Insecta	Diptera	Sarcophagidae	Sarcophaga		6	6	6	A	17	0	0	2	0	0	0	0	0	0	0	0	0	0	0	0	0	0	0	0	0	9	0	0	0	0	0
AUSFF114-11	BOLD:AAE4435	93.0%	96.5%	313	Arthropoda	Insecta	Diptera	Sarcophagidae	Sarcophaga		OTU_856;size=88	Eukaryota	Arthropoda	Insecta	Diptera	Sarcophagidae	Sarcophaga		6	6	6	A	88	0	0	0	0	0	0	0	0	0	0	0	0	0	0	0	0	0	0	0	0	0	0	0	0	0	0
AUSFF114-11	BOLD:AAE4435	93.3%	96.6%	313	Arthropoda	Insecta	Diptera	Sarcophagidae	Sarcophaga		OTU_3311;size=8	Eukaryota	Arthropoda	Insecta	Diptera	Sarcophagidae	Sarcophaga		5	6	5	B	8	0	0	0	0	0	0	0	0	0	0	0	0	0	0	0	0	0	0	0	0	0	0	0	0	0	0
GBDP23782-19	BOLD:ACB4532	92.0%	96.0%	313	Arthropoda	Insecta	Diptera	Sarcophagidae	Sarcophaga		OTU_1271;size=40	Eukaryota	Arthropoda	Insecta	Diptera	Sarcophagidae	Sarcophaga		5	6	5	B	40	0	0	0	0	0	0	0	0	40	0	0	0	0	0	0	0	0	0	0	0	0	0	0	0	0	0
GBDP12547-12	BOLD:AAZ0264	99.0%	96.99%	313	Arthropoda	Insecta	Diptera	Sarcophagidae	Sarcophaga		OTU_777;size=946	Eukaryota	Arthropoda	Insecta	Diptera	Sarcophagidae	Sarcophaga		6	6	6	A	8	0	0	4	0	0	0	0	0	0	0	0	0	0	0	0	0	0	0	0	0	0	0	0	0	0	0
GMAMF045-15	BOLD:ACV5940	98.8%	88.4%	244	Arthropoda	Insecta	Diptera				OTU_60;size=13689	Eukaryota	Arthropoda	Insecta	Diptera	Sarcophagidae			4	4	5	C	13642	101	4185	3340	2298	0	0	0	0	0	3718	0	0	0	0	0	0	0	0	0	0	0	0	0	0	0	0
ASHYM1353-09	BOLD:AAA1909	88.2%	94.1%	314	Arthropoda	Insecta	Diptera	Sarcophagidae			OTU_429;size=855	Eukaryota	Arthropoda	Insecta	Diptera	Sarcophagidae			5	5	5	A	854	10	401	334	78	0	0	0	0	0	31	0	0	0	0	0	0	0	0	0	0	0	0	0	0	0	0
GBMNA26352-19	BOLD:AAI0958	88.5%	94.1%	312	Arthropoda	Insecta	Diptera	Sarcophagidae			OTU_287;size=849	Eukaryota	Arthropoda	Insecta	Diptera	Sarcophagidae			5	5	5	A	842	4	298	364	98	0	0	0	0	0	78	0	0	0	0	0	0	0	0	0	0	0	0	0	0	0	0
GBDP24261-19	BOLD:ACY1159	88.2%	93.8%	314	Arthropoda	Insecta	Diptera	Sarcophagidae			OTU_969;size=184	Eukaryota	Arthropoda	Insecta	Diptera	Sarcophagidae			5	5	5	A	184	0	69	81	15	0	0	0	0	0	19	0	0	0	0	0	0	0	0	0	0	0	0	0	0	0	0
GBMNA39794-19		88.8%	94.2%	313	Arthropoda	Insecta	Diptera	Sarcophagidae			OTU_462;size=166	Eukaryota	Arthropoda	Insecta	Diptera	Sarcophagidae			5	5	5	A	166	0	57	89	16	0	0	0	0	0	4	0	0	0	0	0	0	0	0	0	0	0	0	0	0	0	0
GBDP12473-12	BOLD:ACB5207	90.0%	94.5%	310	Arthropoda	Insecta	Diptera	Sarcophagidae			OTU_3373;size=70	Eukaryota	Arthropoda	Insecta	Diptera	Sarcophagidae			5	5	5	A	70	2	43	23	2	0	0	0	0	0	0	0	0	0	0	0	0	0	0	0	0	0	0	0	0	0	0
GBDP12473-12	BOLD:ACB5207	89.4%	94.4%	311	Arthropoda	Insecta	Diptera	Sarcophagidae			OTU_3756;size=64	Eukaryota	Arthropoda	Insecta	Diptera	Sarcophagidae			5	5	5	A	64	4	26	23	8	0	0	0	0	0	3	0	0	0	0	0	0	0	0	0	0	0	0	0	0	0	0
GBDP12473-12	BOLD:ACB5207	89.0%	94.0%	310	Arthropoda	Insecta	Diptera	Sarcophagidae			OTU_3374;size=48	Eukaryota	Arthropoda	Insecta	Diptera	Sarcophagidae			5	5	5	A	47	2	33	5	7	0	0	0	0	0	0	0	0	0	0	0	0	0	0	0	0	0	0	0	0	0	0
GBDP23782-19	BOLD:ACB4532	88.1%	93.7%	311	Arthropoda	Insecta	Diptera	Sarcophagidae			OTU_2495;size=20	Eukaryota	Arthropoda	Insecta	Diptera	Sarcophagidae			5	5	5	A	20	0	0	0	0	0	0	0	0	20	0	0	0	0	0	0	0	0	0	0	0	0	0	0	0	0	0
GBDP12492-12	BOLD:ACB5631	89.4%	94.6%	312	Arthropoda	Insecta	Diptera	Sarcophagidae			OTU_2487;size=20	Eukaryota	Arthropoda	Insecta	Diptera	Sarcophagidae			5	5	5	A	20	0	9	9	2	0	0	0	0	0	0	0	0	0	0	0	0	0	0	0	0	0	0	0	0	0	0
BAHAR309-17	BOLD:ACO1490	86.8%	93.1%	311	Arthropoda	Insecta	Diptera	Sarcophagidae			OTU_3986;size=4	Eukaryota	Arthropoda	Insecta	Diptera	Sarcophagidae			3	5	3	B	4	0	0	0	0	0	0	0	0	0	0	0	4	0	0	0	0	0	0	0	0	0	0	0	0	0	0
JWDCA269-10	BOLD:AAD0853	91.3%	93.4%	299	Arthropoda	Insecta	Diptera	Scathophagidae			OTU_2007;size=13	Eukaryota	Arthropoda	Insecta	Diptera	Scathophagidae			4	5	4	B	13	0	0	0	13	0	0	0	0	0	0	0	0	0	0	0	0	0	0	0	0	0	0	0	0	0	0
JWDCA269-10	BOLD:AAD0853	92.6%	94.1%	299	Arthropoda	Insecta	Diptera	Scathophagidae			OTU_2087;size=12	Eukaryota	Arthropoda	Insecta	Diptera	Scathophagidae			4	5	4	B	12	0	0	0	12	0	0	0	0	0	0	0	0	0	0	0	0	0	0	0	0	0	0	0	0	0	0
MAMTL502-12	BOLD:ABW7972	100.0%	100.0%	313	Arthropoda	Insecta	Diptera	Sciaridae	Bradysia	Bradysia_nomica	OTU_411;size=243	Eukaryota	Arthropoda	Insecta	Diptera	Sciaridae	Bradysia	Bradysia_nomica	7	7	7	A	241	0	0	0	0	0	0	0	0	0	0	0	0	0	0	0	0	0	0	0	0	227	0	0	0	0	0
OPPHG439-17	BOLD:ACR4350	100.0%	100.0%	313	Arthropoda	Insecta	Diptera	Sciaridae	Bradysia	Bradysia_placida	OTU_1128;size=102	Eukaryota	Arthropoda	Insecta	Diptera	Sciaridae	Bradysia	Bradysia_placida	7	7	7	A	3	0	0	0	0	0	0	0	0	0	0	0	0	0	0	0	0	0	0	0	0	3	0	0	0	0	0
GMGMJ1175-14	BOLD:ACJ1560	99.7%	99.8%	313	Arthropoda	Insecta	Diptera	Sciaridae	Pseudolycoriella	Pseudolycoriella_bruckii	OTU_3668;size=3	Eukaryota	Arthropoda	Insecta	Diptera	Sciaridae			5	5	5	A	3	0	0	0	0	0	0	0	0	0	0	0	0	0	0	0	0	0	0	0	0	3	0	0	0	0	0
GBMIN12778-13	BOLD:ACD7759	94.5%	96.6%	309	Arthropoda	Insecta	Diptera	Sciaridae	Ctenosciara		OTU_103;size=1848	Eukaryota	Arthropoda	Insecta	Diptera	Sciaridae			5	5	5	A	1846	0	0	0	1842	0	0	0	0	0	4	0	0	0	0	0	0	0	0	0	0	0	0	0	0	0	0
MCCAA3460-12	BOLD:AAW1169	93.6%	96.6%	312	Arthropoda	Insecta	Diptera	Sciaridae			OTU_562;size=69	Eukaryota	Arthropoda	Insecta	Diptera	Sciaridae			5	5	5	A	69	0	0	0	69	0	0	0	0	0	0	0	0	0	0	0	0	0	0	0	0	0	0	0	0	0	0
GMQQY116-18	BOLD:ADG5627	93.2%	90.6%	265	Arthropoda	Insecta	Diptera	Sciaridae			OTU_2386;size=9	Eukaryota	Arthropoda	Insecta	Diptera	Sciaridae			4	5	4	B	9	0	0	0	9	0	0	0	0	0	0	0	0	0	0	0	0	0	0	0	0	0	0	0	0	0	0
JBOL019-10	BOLD:AAH3914	84.8%	91.8%	310	Arthropoda	Insecta	Diptera	Sciaridae			OTU_4254;size=4	Eukaryota	Arthropoda	Insecta	Diptera	Sciaridae			3	5	3	B	4	0	0	0	0	0	0	0	0	0	0	0	0	0	0	0	0	0	0	0	0	0	0	0	0	0	4
AUSBC1952-12	BOLD:ABX4397	99.4%	99.7%	313	Arthropoda	Insecta	Diptera	Sciaridae			OTU_3348;size=3	Eukaryota	Arthropoda	Insecta	Diptera	Sciaridae			5	5	5	A	3	0	0	0	0	0	0	0	0	0	3	0	0	0	0	0	0	0	0	0	0	0	0	0	0	0	0
GMAMB274-15	BOLD:ACV2380	99.6%	95.4%	285	Arthropoda	Insecta	Diptera	Sciaridae			OTU_3994;size=2	Eukaryota	Arthropoda	Insecta	Diptera	Sciaridae			5	5	5	A	2	0	0	0	0	0	0	0	0	0	0	0	0	0	0	2	0	0	0	0	0	0	0	0	0	0	0
JSJUL1092-11	BOLD:ABV1408	92.9%	96.0%	310	Arthropoda	Insecta	Diptera	Sphaeroceridae	Pseudocollinella		OTU_3098;size=9	Eukaryota	Arthropoda	Insecta	Diptera	Sphaeroceridae	Pseudocollinella		4	6	4	B	9	0	0	4	0	0	0	5	0	0	0	0	0	0	0	0	0	0	0	0	0	0	0	0	0	0	0
SSWLA1207-13	BOLD:ACF3179	95.0%	95.6%	301	Arthropoda	Insecta	Diptera	Sphaeroceridae	Minilimosina		OTU_122;size=1589	Eukaryota	Arthropoda	Insecta	Diptera	Sphaeroceridae			4	5	4	B	1587	0	0	0	0	0	0	0	0	0	0	0	0	0	0	0	0	0	0	0	0	0	0	1587	0	0	0
PNGFF161-11		89.3%	94.0%	309	Arthropoda	Insecta	Diptera	Stratiomyidae			OTU_2602;size=7	Eukaryota	Arthropoda	Insecta	Diptera	Stratiomyidae			4	5	4	B	7	0	0	0	0	7	0	0	0	0	0	0	0	0	0	0	0	0	0	0	0	0	0	0	0	0	0
OPPFC150-17	BOLD:AAP8757	92.0%	95.8%	312	Arthropoda	Insecta	Diptera	Syrphidae	Brachypalpus		OTU_189;size=1560	Eukaryota	Arthropoda	Insecta	Diptera	Syrphidae	Brachypalpus		5	6	5	B	1556	0	338	765	0	416	0	28	3	0	6	0	0	0	0	0	0	0	0	0	0	0	0	0	0	0	0
RRMFC1694-15	BOLD:AAP8757	90.4%	95.0%	312	Arthropoda	Insecta	Diptera	Syrphidae	Brachypalpus		OTU_2282;size=10	Eukaryota	Arthropoda	Insecta	Diptera	Syrphidae	Brachypalpus		4	6	4	B	10	0	10	0	0	0	0	0	0	0	0	0	0	0	0	0	0	0	0	0	0	0	0	0	0	0	0
RRMFC1694-15	BOLD:AAP8757	91.0%	95.4%	312	Arthropoda	Insecta	Diptera	Syrphidae	Brachypalpus		OTU_4313;size=8	Eukaryota	Arthropoda	Insecta	Diptera	Syrphidae	Brachypalpus		4	6	4	B	6	0	0	0	0	3	0	3	0	0	0	0	0	0	0	0	0	0	0	0	0	0	0	0	0	0	0
NORSY059-12	BOLD:AAK7221	98.7%	96.99%	313	Arthropoda	Insecta	Diptera	Syrphidae	Melangyna		OTU_436;size=247	Eukaryota	Arthropoda	Insecta	Diptera	Syrphidae	Melangyna	Melangyna_lasiophthalma	6	6	7	C	4	0	0	0	0	0	0	0	0	0	0	0	0	0	0	0	0	0	0	0	0	0	0	0	4	0	0
OPPEG1367-17	BOLD:AAB2866	100.0%	96.99%	313	Arthropoda	Insecta	Diptera	Syrphidae	Melanostoma		OTU_766;size=242	Eukaryota	Arthropoda	Insecta	Diptera	Syrphidae	Melanostoma		6	6	6	A	5	0	0	0	0	0	0	0	0	3	0	0	2	0	0	0	0	0	0	0	0	0	0	0	0	0	0
CNCDB1138-11	BOLD:AAZ0376	98.8%	99.4%	313	Arthropoda	Insecta	Diptera	Syrphidae	Neoascia	Neoascia_obliqua	OTU_2986;size=9	Eukaryota	Arthropoda	Insecta	Diptera	Syrphidae	Neoascia	Neoascia_obliqua	6	7	6	B	4	0	0	0	0	0	0	0	0	0	0	0	0	0	0	0	0	0	0	0	0	0	0	0	4	0	0
NORSY088-12	BOLD:AAF2374	100.0%	96.99%	313	Arthropoda	Insecta	Diptera	Syrphidae	Scaeva		OTU_1342;size=84	Eukaryota	Arthropoda	Insecta	Diptera	Syrphidae	Scaeva		6	6	6	A	5	0	0	0	0	0	0	0	0	0	0	0	0	0	0	0	0	0	0	0	0	0	0	0	0	0	0
OPPFC150-17	BOLD:AAP8757	89.4%	94.6%	312	Arthropoda	Insecta	Diptera	Syrphidae			OTU_2603;size=13	Eukaryota	Arthropoda	Insecta	Diptera	Syrphidae			3	5	3	B	12	0	0	5	0	7	0	0	0	0	0	0	0	0	0	0	0	0	0	0	0	0	0	0	0	0	0
BBDCP921-10	BOLD:AAG0857	84.3%	92.0%	312	Arthropoda	Insecta	Diptera	Syrphidae			OTU_2604;size=9	Eukaryota	Arthropoda	Insecta	Diptera	Syrphidae			4	5	4	B	9	0	0	0	0	9	0	0	0	0	0	0	0	0	0	0	0	0	0	0	0	0	0	0	0	0	0
GMGRE2808-13	BOLD:AAV9893	100.0%	100.0%	313	Arthropoda	Insecta	Diptera	Tachinidae	Admontia	Admontia_grandicornis	OTU_351;size=2749	Eukaryota	Arthropoda	Insecta	Diptera	Tachinidae	Admontia	Admontia_grandicornis	7	7	7	A	4	0	0	0	0	0	0	0	0	0	0	0	0	0	0	0	0	0	0	0	0	0	0	0	0	0	0
TACFI076-11	BOLD:AAW8285	97.1%	98.6%	313	Arthropoda	Insecta	Diptera	Tachinidae	Campylocheta	Campylocheta_fuscinervis	OTU_360;size=2595	Eukaryota	Arthropoda	Insecta	Diptera	Tachinidae	Campylocheta	Campylocheta_fuscinervis	7	7	7	A	7	0	0	0	0	0	0	0	0	0	0	0	0	0	0	0	0	0	0	0	0	0	0	0	0	0	0
TACFI539-12	BOLD:ACB0964	100.0%	100.0%	313	Arthropoda	Insecta	Diptera	Tachinidae	Elodia	Elodia_ambulatoria	OTU_3670;size=3	Eukaryota	Arthropoda	Insecta	Diptera	Tachinidae	Elodia	Elodia_ambulatoria	7	7	7	A	3	0	0	0	0	0	0	0	0	0	0	0	0	0	0	0	0	0	0	0	0	3	0	0	0	0	0
ASCRW1555-10	BOLD:AAI5686	93.2%	96.0%	309	Arthropoda	Insecta	Diptera	Tachinidae	Gaediopsis		OTU_3321;size=6	Eukaryota	Arthropoda	Insecta	Diptera	Tachinidae	Gaediopsis		4	6	4	B	6	0	0	0	0	0	0	0	0	0	0	0	0	0	0	0	0	0	0	0	0	0	6	0	0	0	0
TACFI487-12	BOLD:ACD2679	94.9%	96.99%	313	Arthropoda	Insecta	Diptera	Tachinidae	Medina		OTU_225;size=488	Eukaryota	Arthropoda	Insecta	Diptera	Tachinidae	Medina		5	6	5	B	487	0	0	0	487	0	0	0	0	0	0	0	0	0	0	0	0	0	0	0	0	0	0	0	0	0	0
TACFI487-12	BOLD:ACD2679	93.6%	96.6%	313	Arthropoda	Insecta	Diptera	Tachinidae	Medina		OTU_2489;size=8	Eukaryota	Arthropoda	Insecta	Diptera	Tachinidae	Medina		5	6	5	B	8	0	0	0	8	0	0	0	0	0	0	0	0	0	0	0	0	0	0	0	0	0	0	0	0	0	0
TACFI487-12	BOLD:ACD2679	93.2%	96.3%	311	Arthropoda	Insecta	Diptera	Tachinidae	Medina		OTU_2893;size=5	Eukaryota	Arthropoda	Insecta	Diptera	Tachinidae	Medina		4	6	4	B	5	0	0	0	5	0	0	0	0	0	0	0	0	0	0	0	0	0	0	0	0	0	0	0	0	0	0
ASTAI435-06	BOLD:ABZ4721	95.5%	95.2%	286	Arthropoda	Insecta	Diptera	Tachinidae	Siphosturmia		OTU_1851;size=25	Eukaryota	Arthropoda	Insecta	Diptera	Tachinidae	Siphosturmia		5	6	5	B	25	0	0	0	0	0	25	0	0	0	0	0	0	0	0	0	0	0	0	0	0	0	0	0	0	0	0
ASTAQ402-06	BOLD:AAF8097	93.9%	96.8%	312	Arthropoda	Insecta	Diptera	Tachinidae	Lespesia		OTU_246;size=725	Eukaryota	Arthropoda	Insecta	Diptera	Tachinidae			5	5	5	A	725	0	0	0	0	0	725	0	0	0	0	0	0	0	0	0	0	0	0	0	0	0	0	0	0	0	0
DIPUQ711-10	BOLD:AAH4182	93.0%	96.5%	313	Arthropoda	Insecta	Diptera	Chloropidae	Hippelates		OTU_1719;size=90	Eukaryota	Arthropoda	Insecta	Diptera	Tachinidae			4	4	5	C	89	0	0	0	0	0	0	0	0	0	0	0	0	0	0	0	0	0	0	0	0	0	0	89	0	0	0
ASTAT307-06	BOLD:AAF8097	88.6%	94.3%	313	Arthropoda	Insecta	Diptera	Tachinidae			OTU_3108;size=4	Eukaryota	Arthropoda	Insecta	Diptera	Tachinidae			5	5	5	A	4	0	0	0	0	0	4	0	0	0	0	0	0	0	0	0	0	0	0	0	0	0	0	0	0	0	0
ASILO662-17	BOLD:ADL0666	88.0%	91.9%	300	Arthropoda	Insecta	Diptera	Tachinidae			OTU_3383;size=3	Eukaryota	Arthropoda	Insecta	Diptera	Tachinidae			4	5	4	B	3	0	0	3	0	0	0	0	0	0	0	0	0	0	0	0	0	0	0	0	0	0	0	0	0	0	0
DPAS1053-11	BOLD:ABV1257	100.0%	100.0%	313	Arthropoda	Insecta	Diptera	Tephritidae			OTU_59;size=3946	Eukaryota	Arthropoda	Insecta	Diptera	Tephritidae	Spathulina	Spathulina_acroleuca	5	5	7	C	3945	0	0	0	0	0	0	73	3872	0	0	0	0	0	0	0	0	0	0	0	0	0	0	0	0	0	0
DPAS1053-11	BOLD:ABV1257	96.2%	96.99%	313	Arthropoda	Insecta	Diptera	Tephritidae			OTU_2198;size=15	Eukaryota	Arthropoda	Insecta	Diptera	Tephritidae	Spathulina		5	5	6	C	15	0	0	0	0	0	0	15	0	0	0	0	0	0	0	0	0	0	0	0	0	0	0	0	0	0	0
GMGMA635-14	BOLD:ACD4609	100.0%	100.0%	312	Arthropoda	Insecta	Diptera	Therevidae	Thereva	Thereva_valida	OTU_664;size=1223	Eukaryota	Arthropoda	Insecta	Diptera	Therevidae	Thereva	Thereva_valida	7	7	7	A	5	0	0	0	0	0	0	0	0	0	0	0	0	0	0	0	0	0	0	0	0	0	0	0	5	0	0
FINTI437-12	BOLD:ABV5156	99.7%	96.99%	311	Arthropoda	Insecta	Diptera	Tipulidae	Ctenophora		OTU_559;size=413	Eukaryota	Arthropoda	Insecta	Diptera	Tipulidae	Ctenophora		5	6	5	B	7	0	0	0	0	0	0	0	0	0	0	0	0	0	0	0	0	0	2	0	0	0	0	0	0	0	0
FINTI622-12	BOLD:AAI3223	100.0%	100.0%	313	Arthropoda	Insecta	Diptera	Tipulidae	Nephrotoma	Nephrotoma_appendiculata	OTU_220;size=2541	Eukaryota	Arthropoda	Insecta	Diptera	Tipulidae	Nephrotoma		5	6	5	B	19	0	0	0	0	0	0	0	0	0	0	0	0	0	0	0	0	0	0	0	0	6	0	0	0	0	4
FINTI961-12	BOLD:ACB7089	92.2%	95.8%	309	Arthropoda	Insecta	Diptera	Tipulidae	Nephrotoma		OTU_866;size=1313	Eukaryota	Arthropoda	Insecta	Diptera	Tipulidae	Nephrotoma		4	6	4	B	3	0	0	0	0	0	0	0	0	0	0	0	0	0	0	0	0	0	0	0	0	0	0	0	3	0	0
FINTI873-12	BOLD:ABW3498	98.7%	99.4%	312	Arthropoda	Insecta	Diptera	Tipulidae	Nephrotoma	Nephrotoma_flavescens	OTU_195;size=2485	Eukaryota	Arthropoda	Insecta	Diptera	Tipulidae	Nephrotoma		4	6	4	B	5	0	0	0	0	0	0	0	0	0	0	0	0	0	0	0	0	0	0	0	0	0	0	0	0	0	0
FINTI1142-12	BOLD:AAF8333	99.4%	96.99%	313	Arthropoda	Insecta	Diptera	Tipulidae	Tipula		OTU_427;size=2856	Eukaryota	Arthropoda	Insecta	Diptera	Tipulidae	Tipula		6	6	6	A	20	0	0	0	0	0	0	0	0	0	0	0	0	0	0	0	0	0	0	0	0	0	0	0	4	0	4
TIPUS131-10	BOLD:AAF9005	92.3%	95.8%	311	Arthropoda	Insecta	Diptera	Tipulidae			OTU_332;size=4080	Eukaryota	Arthropoda	Insecta	Diptera	Tipulidae			5	5	5	A	12	0	0	2	0	0	0	0	0	0	0	0	0	0	0	0	0	0	0	0	0	3	0	4	0	0	0
GMAMG363-15	BOLD:ACW2711	98.0%	88.4%	247	Arthropoda	Insecta	Diptera				OTU_184;size=654	Eukaryota	Arthropoda	Insecta	Diptera	Tipulidae			4	4	5	C	649	0	0	0	0	0	0	0	0	0	0	0	0	0	0	0	0	0	0	0	0	0	0	0	0	0	0
TIPNO301-19	BOLD:ABA2553	100.0%	96.99%	313	Arthropoda	Insecta	Diptera	Xylophagidae	Xylophagus		OTU_2866;size=6	Eukaryota	Arthropoda	Insecta	Diptera				4	4	4	A	6	0	0	0	0	0	0	0	0	0	0	0	0	0	0	0	0	0	0	0	0	6	0	0	0	0	0
BBDIV252-12	BOLD:ABX1430	93.3%	96.5%	312	Arthropoda	Insecta	Diptera	Ephydridae			OTU_173;size=737	Eukaryota	Arthropoda	Insecta	Diptera				4	4	4	A	729	0	0	0	0	0	0	0	0	0	0	0	0	0	0	0	0	0	0	0	0	0	0	0	0	729	0
GBMNB25001-20	BOLD:AEE0245	89.8%	94.9%	313	Arthropoda	Insecta	Diptera	Cylindrotomidae			OTU_83;size=2681	Eukaryota	Arthropoda	Insecta	Diptera				4	4	4	A	2667	0	0	0	0	0	0	0	0	0	0	0	0	0	0	0	0	0	0	0	0	0	5	0	244	0	0
SSWLA841-13	BOLD:ABV1240	85.9%	89.1%	290	Arthropoda	Insecta	Diptera				OTU_851;size=127	Eukaryota	Arthropoda	Insecta	Diptera				4	4	4	A	10	0	0	0	0	0	0	0	0	0	0	0	0	0	0	0	0	0	0	0	0	0	0	0	10	0	0
IBIDP143-19	BOLD:ACQ9998	99.4%	99.7%	313	Arthropoda	Insecta	Diptera	Trichoceridae	Trichocera	Trichocera_saltator	OTU_1322;size=127	Eukaryota	Arthropoda	Insecta	Diptera				4	4	4	A	6	0	0	0	0	0	0	0	0	0	0	0	0	0	0	0	0	0	0	0	0	0	0	0	6	0	0
GMGMJ1234-14	BOLD:ACR4317	100.0%	100.0%	313	Arthropoda	Insecta	Diptera	Empididae			OTU_353;size=1377	Eukaryota	Arthropoda	Insecta	Diptera				4	4	4	A	3	0	0	0	0	0	0	0	0	0	0	0	0	0	0	0	0	0	0	0	0	0	0	0	3	0	0
GMMGD792-14	BOLD:ACN5293	90.3%	94.3%	308	Arthropoda	Insecta	Diptera	Chloropidae			OTU_1428;size=28	Eukaryota	Arthropoda	Insecta	Diptera				4	4	4	A	27	0	0	0	0	0	0	0	0	0	0	0	0	0	0	0	0	0	0	0	0	0	0	0	0	0	0
AUSBC1721-12	BOLD:ABX6988	98.7%	99.4%	313	Arthropoda	Insecta	Diptera	Tachinidae			OTU_71;size=6220	Eukaryota	Arthropoda	Insecta	Diptera				4	4	4	A	6158	2	4053	3	445	0	0	0	0	24	1631	0	0	0	0	0	0	0	0	0	0	0	0	0	0	0	0
AUSCL2010-12	BOLD:ABY0210	98.1%	99.0%	313	Arthropoda	Insecta	Diptera	Ceratopogonidae			OTU_56;size=4223	Eukaryota	Arthropoda	Insecta	Diptera				4	4	4	A	4153	0	0	0	0	0	0	0	0	0	0	0	0	0	0	0	0	0	0	0	0	0	4	61	0	0	0
SYC6915-14	BOLD:ACN4652	100.0%	100.0%	313	Arthropoda	Insecta	Diptera	Platystomatidae			OTU_169;size=1963	Eukaryota	Arthropoda	Insecta	Diptera				4	4	4	A	1960	0	1754	0	0	0	3	31	172	0	0	0	0	0	0	0	0	0	0	0	0	0	0	0	0	0	0
IARI087-08	BOLD:AAG6861	94.4%	96.3%	306	Arthropoda	Insecta	Diptera	Platystomatidae			OTU_163;size=1456	Eukaryota	Arthropoda	Insecta	Diptera				3	4	3	B	1453	0	0	0	0	0	0	3	1450	0	0	0	0	0	0	0	0	0	0	0	0	0	0	0	0	0	0
DPAST704-11	BOLD:ABW7573	92.0%	95.7%	311	Arthropoda	Insecta	Diptera	Ceratopogonidae			OTU_156;size=976	Eukaryota	Arthropoda	Insecta	Diptera				4	4	4	A	976	0	0	0	0	0	0	0	0	0	976	0	0	0	0	0	0	0	0	0	0	0	0	0	0	0	0
AUSCA731-12	BOLD:ABX4103	93.3%	96.6%	313	Arthropoda	Insecta	Diptera	Ceratopogonidae	Atrichopogon		OTU_170;size=740	Eukaryota	Arthropoda	Insecta	Diptera				3	4	3	B	739	0	0	0	0	0	0	0	0	0	0	0	0	0	0	0	0	0	0	0	0	0	0	0	0	0	0
GMPBJ378-18	BOLD:ACP4271	94.9%	96.99%	311	Arthropoda	Insecta	Diptera	Ephydridae			OTU_182;size=596	Eukaryota	Arthropoda	Insecta	Diptera				4	4	4	A	596	0	0	0	0	0	0	0	0	0	596	0	0	0	0	0	0	0	0	0	0	0	0	0	0	0	0
DIQTB444-12	BOLD:AAG1752	99.0%	99.5%	313	Arthropoda	Insecta	Diptera	Rhiniidae			OTU_251;size=546	Eukaryota	Arthropoda	Insecta	Diptera				4	4	4	A	546	0	0	0	0	0	0	0	0	0	0	0	0	0	0	0	546	0	0	0	0	0	0	0	0	0	0
AUSBC1721-12	BOLD:ABX6988	97.4%	98.7%	313	Arthropoda	Insecta	Diptera	Tachinidae			OTU_423;size=419	Eukaryota	Arthropoda	Insecta	Diptera				4	4	4	A	418	0	350	0	11	0	0	0	0	50	7	0	0	0	0	0	0	0	0	0	0	0	0	0	0	0	0
AUSBC890-12	BOLD:ABX4817	92.2%	95.5%	309	Arthropoda	Insecta	Diptera	Chloropidae			OTU_335;size=212	Eukaryota	Arthropoda	Insecta	Diptera				4	4	4	A	212	0	0	0	0	212	0	0	0	0	0	0	0	0	0	0	0	0	0	0	0	0	0	0	0	0	0
AUSBC1721-12	BOLD:ABX6988	97.1%	98.2%	311	Arthropoda	Insecta	Diptera	Tachinidae			OTU_3101;size=167	Eukaryota	Arthropoda	Insecta	Diptera				4	4	4	A	166	0	0	0	166	0	0	0	0	0	0	0	0	0	0	0	0	0	0	0	0	0	0	0	0	0	0
AUSCA598-12	BOLD:ABX4808	96.8%	96.99%	313	Arthropoda	Insecta	Diptera	Dolichopodidae	Hydrophorus		OTU_790;size=122	Eukaryota	Arthropoda	Insecta	Diptera				4	4	4	A	122	122	0	0	0	0	0	0	0	0	0	0	0	0	0	0	0	0	0	0	0	0	0	0	0	0	0
GMBCD4714-18	BOLD:ACW2447	97.4%	98.2%	310	Arthropoda	Insecta	Diptera	Ephydridae			OTU_1432;size=91	Eukaryota	Arthropoda	Insecta	Diptera				4	4	4	A	90	0	0	0	0	0	0	90	0	0	0	0	0	0	0	0	0	0	0	0	0	0	0	0	0	0	0
AUSCA789-12	BOLD:ABX4072	100.0%	100.0%	313	Arthropoda	Insecta	Diptera	Chironomidae			OTU_1624;size=36	Eukaryota	Arthropoda	Insecta	Diptera				4	4	4	A	36	0	0	0	0	0	0	0	0	0	10	0	0	0	0	26	0	0	0	0	0	0	0	0	0	0	0
AUSCA598-12	BOLD:ABX4808	92.9%	96.0%	309	Arthropoda	Insecta	Diptera	Dolichopodidae	Hydrophorus		OTU_1312;size=29	Eukaryota	Arthropoda	Insecta	Diptera				4	4	4	A	29	29	0	0	0	0	0	0	0	0	0	0	0	0	0	0	0	0	0	0	0	0	0	0	0	0	0
DPAST037-11	BOLD:ABV3335	94.2%	96.99%	313	Arthropoda	Insecta	Diptera	Platystomatidae			OTU_1855;size=25	Eukaryota	Arthropoda	Insecta	Diptera				4	4	4	A	25	0	0	0	0	0	0	0	25	0	0	0	0	0	0	0	0	0	0	0	0	0	0	0	0	0	0
GMAMA096-15	BOLD:ACV8748	100.0%	92.3%	263	Arthropoda	Insecta	Diptera	Chironomidae			OTU_2123;size=27	Eukaryota	Arthropoda	Insecta	Diptera				4	4	4	A	24	0	0	0	0	0	0	0	0	0	0	0	0	24	0	0	0	0	0	0	0	0	0	0	0	0	0
AUSCA598-12	BOLD:ABX4808	94.6%	96.99%	313	Arthropoda	Insecta	Diptera	Dolichopodidae	Hydrophorus		OTU_2281;size=19	Eukaryota	Arthropoda	Insecta	Diptera				4	4	4	A	19	19	0	0	0	0	0	0	0	0	0	0	0	0	0	0	0	0	0	0	0	0	0	0	0	0	0
SSBRA1897-14	BOLD:AAN6412	92.3%	95.8%	311	Arthropoda	Insecta	Diptera	Sphaeroceridae	Minilimosina		OTU_2269;size=16	Eukaryota	Arthropoda	Insecta	Diptera				4	4	4	A	16	0	0	0	0	0	0	0	0	0	0	0	0	0	0	0	0	0	0	0	0	0	0	16	0	0	0
DIPUR122-10	BOLD:AAL7391	94.2%	96.4%	309	Arthropoda	Insecta	Diptera	Chloropidae	Pseudopachychaeta		OTU_2710;size=15	Eukaryota	Arthropoda	Insecta	Diptera				4	4	4	A	14	0	0	0	0	0	0	0	0	0	0	0	0	0	0	0	0	0	0	0	0	0	0	14	0	0	0
ASIND613-12	BOLD:ABY3383	87.2%	93.5%	313	Arthropoda	Insecta	Diptera	Syrphidae			OTU_3093;size=13	Eukaryota	Arthropoda	Insecta	Diptera				4	4	4	A	13	0	6	3	0	4	0	0	0	0	0	0	0	0	0	0	0	0	0	0	0	0	0	0	0	0	0
GMBCD4714-18	BOLD:ACW2447	94.5%	96.8%	310	Arthropoda	Insecta	Diptera	Ephydridae			OTU_2492;size=12	Eukaryota	Arthropoda	Insecta	Diptera				4	4	4	A	12	0	0	0	0	0	0	12	0	0	0	0	0	0	0	0	0	0	0	0	0	0	0	0	0	0	0
AUSCA598-12	BOLD:ABX4808	88.8%	94.2%	313	Arthropoda	Insecta	Diptera	Dolichopodidae			OTU_2086;size=12	Eukaryota	Arthropoda	Insecta	Diptera				4	4	4	A	12	12	0	0	0	0	0	0	0	0	0	0	0	0	0	0	0	0	0	0	0	0	0	0	0	0	0
GMGMI330-14	BOLD:ABW9524	100.0%	100.0%	313	Arthropoda	Insecta	Diptera	Ulidiidae	Otites	Otites_formosa	OTU_507;size=1738	Eukaryota	Arthropoda	Insecta	Diptera				4	4	4	A	10	0	0	0	0	0	0	0	0	0	0	0	0	0	0	0	0	0	0	0	0	0	0	0	0	0	0
GMGMI1284-14	BOLD:ACR1218	100.0%	100.0%	313	Arthropoda	Insecta	Diptera	Chironomidae	Smittia		OTU_831;size=443	Eukaryota	Arthropoda	Insecta	Diptera				4	4	4	A	8	0	0	0	0	0	0	0	0	0	0	0	0	0	0	0	0	0	0	0	0	0	0	0	0	0	0
GMAMA010-15	BOLD:ACV1731	92.6%	96.2%	312	Arthropoda	Insecta	Diptera	Platystomatidae			OTU_2494;size=8	Eukaryota	Arthropoda	Insecta	Diptera				3	4	3	B	8	0	0	0	0	0	0	0	8	0	0	0	0	0	0	0	0	0	0	0	0	0	0	0	0	0	0
AUSBC1721-12	BOLD:ABX6988	96.8%	96.99%	313	Arthropoda	Insecta	Diptera	Tachinidae			OTU_3740;size=8	Eukaryota	Arthropoda	Insecta	Diptera				4	4	4	A	8	0	6	0	2	0	0	0	0	0	0	0	0	0	0	0	0	0	0	0	0	0	0	0	0	0	0
GMBCD4714-18	BOLD:ACW2447	92.9%	96.0%	310	Arthropoda	Insecta	Diptera	Ephydridae			OTU_2609;size=7	Eukaryota	Arthropoda	Insecta	Diptera				4	4	4	A	7	0	0	0	0	0	0	7	0	0	0	0	0	0	0	0	0	0	0	0	0	0	0	0	0	0	0
BBDIT730-11	BOLD:ABW2525	88.6%	92.2%	299	Arthropoda	Insecta	Diptera	Tachinidae			OTU_2605;size=7	Eukaryota	Arthropoda	Insecta	Diptera				3	4	3	B	7	0	0	0	0	7	0	0	0	0	0	0	0	0	0	0	0	0	0	0	0	0	0	0	0	0	0
GMBCD4714-18	BOLD:ACW2447	93.5%	96.1%	309	Arthropoda	Insecta	Diptera	Ephydridae			OTU_3399;size=6	Eukaryota	Arthropoda	Insecta	Diptera				4	4	4	A	6	0	0	0	0	0	0	6	0	0	0	0	0	0	0	0	0	0	0	0	0	0	0	0	0	0	0
SSPAB3538-13	BOLD:ACI6110	83.2%	91.6%	316	Arthropoda	Insecta	Diptera	Cecidomyiidae			OTU_1419;size=79	Eukaryota	Arthropoda	Insecta	Diptera				3	4	3	B	4	0	0	0	0	0	0	0	0	0	0	0	0	0	0	0	0	0	0	0	0	0	0	0	0	0	0
MCCAA9395-20	BOLD:AED2625	92.6%	96.0%	311	Arthropoda	Insecta	Diptera	Scatopsidae			OTU_1;size=33113	Eukaryota	Arthropoda	Insecta	Diptera				4	4	4	A	4	0	0	0	0	0	4	0	0	0	0	0	0	0	0	0	0	0	0	0	0	0	0	0	0	0	0
DIQTB413-11	BOLD:ABV1250	93.6%	96.5%	311	Arthropoda	Insecta	Diptera	Ephydridae			OTU_3105;size=4	Eukaryota	Arthropoda	Insecta	Diptera				4	4	4	A	4	0	0	0	0	4	0	0	0	0	0	0	0	0	0	0	0	0	0	0	0	0	0	0	0	0	0
AUSBC1721-12	BOLD:ABX6988	95.2%	96.99%	313	Arthropoda	Insecta	Diptera	Tachinidae			OTU_3102;size=4	Eukaryota	Arthropoda	Insecta	Diptera				4	4	4	A	4	0	0	0	4	0	0	0	0	0	0	0	0	0	0	0	0	0	0	0	0	0	0	0	0	0	0
ASIND614-12	BOLD:ABY3383	88.6%	92.7%	298	Arthropoda	Insecta	Diptera	Syrphidae			OTU_3391;size=3	Eukaryota	Arthropoda	Insecta	Diptera				4	4	4	A	3	0	0	0	0	3	0	0	0	0	0	0	0	0	0	0	0	0	0	0	0	0	0	0	0	0	0
DIPUS734-10	BOLD:AAO7770	87.2%	92.0%	305	Arthropoda	Insecta	Diptera	Ephydridae			OTU_3749;size=2	Eukaryota	Arthropoda	Insecta	Diptera				4	4	4	A	2	0	0	2	0	0	0	0	0	0	0	0	0	0	0	0	0	0	0	0	0	0	0	0	0	0	0
AUSBC765-12	BOLD:ABX4106	97.8%	98.9%	313	Arthropoda	Insecta	Neuroptera	Coniopterygidae			OTU_192;size=717	Eukaryota	Arthropoda	Insecta	Diptera				3	3	4	C	717	0	0	0	0	0	0	709	0	0	8	0	0	0	0	0	0	0	0	0	0	0	0	0	0	0	0
GBCO3323-19	BOLD:ADX5749	86.9%	93.5%	313	Arthropoda	Collembola	Entomobryomorpha	Entomobryidae			OTU_927;size=1553	Eukaryota	Arthropoda	Collembola	Entomobryomorpha	Entomobryidae			5	5	5	A	3	0	0	0	0	0	0	0	0	0	0	0	0	0	0	0	0	0	0	0	0	0	0	0	0	0	0
COLLH3372-11	BOLD:ABA7637	84.4%	92.2%	314	Arthropoda	Collembola	Entomobryomorpha				OTU_6;size=17716	Eukaryota	Arthropoda	Collembola	Entomobryomorpha				2	4	2	B	2	0	0	0	0	0	0	0	0	0	0	0	0	0	2	0	0	0	0	0	0	0	0	0	0	0	0
CONAB123-10		83.7%	91.9%	313	Arthropoda	Collembola	Entomobryomorpha				OTU_65;size=5101	Eukaryota	Arthropoda	Collembola	Entomobryomorpha				2	4	2	B	2	0	0	2	0	0	0	0	0	0	0	0	0	0	0	0	0	0	0	0	0	0	0	0	0	0	0
GBEPT683-14	BOLD:ACO8667	99.4%	99.7%	313	Arthropoda	Insecta	Ephemeroptera	Ephemeridae	Ephemera	Ephemera_danica	OTU_854;size=226	Eukaryota	Arthropoda	Insecta	Ephemeroptera	Ephemeridae	Ephemera	Ephemera_danica	7	7	7	A	4	0	0	0	0	0	0	0	0	0	0	0	0	0	0	0	0	0	0	0	0	0	0	0	0	0	0
MSSCA2307-16		93.6%	94.1%	296	Arthropoda	Arachnida	Sarcoptiformes				OTU_872;size=72	Eukaryota	Ascomycota	Eurotiomycetes	Eurotiales	Aspergillaceae			1	1	5	C	59	0	0	0	0	0	0	59	0	0	0	0	0	0	0	0	0	0	0	0	0	0	0	0	0	0	0
GBCH2035-07		88.3%	93.4%	308	Arthropoda	Arachnida	Araneae	Salticidae			OTU_1569;size=77	Eukaryota	Ascomycota	Eurotiomycetes	Eurotiales	Trichocomaceae	Talaromyces		1	1	6	C	20	0	0	0	0	0	0	0	0	0	0	0	0	0	0	0	0	0	0	0	0	0	0	0	0	0	0
GBA25706-15		88.7%	93.9%	310	Arthropoda	Arachnida	Araneae	Nemesiidae			OTU_3688;size=5	Eukaryota	Ascomycota	Sordariomycetes	Glomerellales	Plectosphaerellaceae			1	1	5	C	5	0	0	0	0	0	0	0	0	0	0	0	0	0	0	0	0	0	0	0	0	0	0	0	0	0	0
SAFRA4905-18		99.0%	96.8%	296	Arthropoda	Collembola	Symphypleona				OTU_1755;size=20	Eukaryota	Ascomycota	Sordariomycetes	Glomerellales				1	1	4	C	17	0	0	0	0	0	0	0	0	0	0	0	0	0	0	0	0	0	17	0	0	0	0	0	0	0	0
ATISA8890-16		84.5%	90.8%	304	Arthropoda	Insecta	Diptera	Cecidomyiidae			OTU_1218;size=377	Eukaryota	Ascomycota	Leotiomycetes	Helotiales				1	1	4	C	229	0	0	0	0	0	0	0	0	0	0	0	2	0	2	0	0	0	8	0	0	3	36	6	47	15	34
GBMNA17955-19	BOLD:ABX9533	97.7%	98.9%	311	Arthropoda	Insecta	Hemiptera	Aleyrodidae	Bemisia	Bemisia_tabaci	OTU_2324;size=31	Eukaryota	Arthropoda	Insecta	Hemiptera	Aleyrodidae	Bemisia	Bemisia_tabaci	6	7	6	B	31	0	0	0	0	0	0	0	0	0	0	0	0	0	0	0	0	31	0	0	0	0	0	0	0	0	0
GCQT1743-17	BOLD:ADT2638	99.6%	89.3%	247	Arthropoda	Insecta	Hemiptera				OTU_569;size=80	Eukaryota	Arthropoda	Insecta	Hemiptera	Aleyrodidae	Bemisia		4	4	6	C	78	0	0	0	0	0	0	0	0	0	0	0	0	0	0	0	0	0	0	0	78	0	0	0	0	0	0
GMBCD5019-18	BOLD:ACV5104	93.3%	94.2%	297	Arthropoda	Insecta	Hemiptera	Aleyrodidae			OTU_3988;size=2	Eukaryota	Arthropoda	Insecta	Hemiptera	Aleyrodidae	Bemisia		5	5	6	C	2	0	0	0	0	0	0	0	0	0	0	0	2	0	0	0	0	0	0	0	0	0	0	0	0	0	0
GMAMT047-16	BOLD:ACW4433	98.7%	99.4%	313	Arthropoda	Insecta	Hemiptera	Aleyrodidae			OTU_147;size=2734	Eukaryota	Arthropoda	Insecta	Hemiptera	Aleyrodidae			5	5	5	A	2662	0	0	0	0	0	0	0	0	0	0	6	2	9	35	0	0	56	0	159	0	0	0	0	0	0	0
CTISA4015-16	BOLD:ACV5104	94.2%	96.8%	309	Arthropoda	Insecta	Hemiptera	Aleyrodidae			OTU_2790;size=42	Eukaryota	Arthropoda	Insecta	Hemiptera	Aleyrodidae			5	5	5	A	42	0	0	0	0	0	0	0	0	0	0	21	5	0	0	2	14	0	0	0	0	0	0	0	0	0	0
GBMIN23716-13		100.0%	100.0%	313	Arthropoda	Insecta	Hemiptera	Aphididae	Aphis	Aphis_craccivora	OTU_1685;size=29	Eukaryota	Arthropoda	Insecta	Hemiptera	Aphididae	Aphis	Aphis_craccivora	6	7	6	B	27	0	0	0	0	0	0	0	0	0	0	0	0	0	0	0	0	0	0	0	27	0	0	0	0	0	0
DIQTB086-10		100.0%	100.0%	313	Arthropoda	Insecta	Diptera	Psychodidae			OTU_1751;size=123	Eukaryota	Arthropoda	Insecta	Hemiptera	Aphididae	Hysteroneura	Hysteroneura_setariae	3	3	7	C	123	0	0	0	0	0	0	0	0	0	0	0	0	42	0	9	32	0	0	16	24	0	0	0	0	0	0
OROS244-16	BOLD:AAW2984	99.8%	99.9%	313	Arthropoda	Insecta	Hemiptera	Cicadellidae	Austroagallia	Austroagallia_torrida	OTU_75;size=19778	Eukaryota	Arthropoda	Insecta	Hemiptera	Cicadellidae	Austroagallia	Austroagallia_torrida	7	7	7	A	19503	0	0	0	0	0	0	0	0	0	0	106	58	0	98	0	8	0	0	0	390	827	1705	1644	7489	4223	542
OROS250-16	BOLD:AAW2984	96.8%	96.99%	311	Arthropoda	Insecta	Hemiptera	Cicadellidae	Austroagallia		OTU_1474;size=350	Eukaryota	Arthropoda	Insecta	Hemiptera	Cicadellidae	Austroagallia		6	6	6	A	344	0	0	0	0	0	0	0	0	0	0	2	0	0	0	0	0	0	0	0	4	34	32	16	100	58	10
OROS250-16	BOLD:AAW2984	96.5%	96.99%	311	Arthropoda	Insecta	Hemiptera	Cicadellidae	Austroagallia		OTU_3072;size=23	Eukaryota	Arthropoda	Insecta	Hemiptera	Cicadellidae	Austroagallia		6	6	6	A	17	0	0	0	0	0	0	0	0	0	0	0	0	0	0	0	0	0	0	0	0	0	0	0	13	0	0
OROS250-16	BOLD:AAW2984	92.9%	96.3%	311	Arthropoda	Insecta	Hemiptera	Cicadellidae	Austroagallia		OTU_3679;size=7	Eukaryota	Arthropoda	Insecta	Hemiptera	Cicadellidae	Austroagallia		1	6	1	B	7	0	0	0	0	0	0	0	0	0	0	0	0	0	0	0	0	0	0	0	0	0	0	0	7	0	0
OROS289-16	BOLD:AAW2984	95.9%	96.99%	313	Arthropoda	Insecta	Hemiptera	Cicadellidae	Austroagallia		OTU_3674;size=6	Eukaryota	Arthropoda	Insecta	Hemiptera	Cicadellidae	Austroagallia		6	6	6	A	6	0	0	0	0	0	0	0	0	0	0	0	0	0	0	0	0	0	0	0	0	0	0	0	6	0	0
OROS327-16	BOLD:AAW2984	96.8%	96.99%	311	Arthropoda	Insecta	Hemiptera	Cicadellidae	Austroagallia		OTU_4235;size=4	Eukaryota	Arthropoda	Insecta	Hemiptera	Cicadellidae	Austroagallia		6	6	6	A	4	0	0	0	0	0	0	0	0	0	0	0	0	0	0	0	0	0	0	0	0	0	0	0	4	0	0
OROS250-16	BOLD:AAW2984	94.8%	96.9%	310	Arthropoda	Insecta	Hemiptera	Cicadellidae	Austroagallia		OTU_3648;size=7	Eukaryota	Arthropoda	Insecta	Hemiptera	Cicadellidae	Austroagallia		6	6	6	A	7	0	0	0	0	0	0	0	0	0	0	0	0	0	0	0	0	0	0	0	0	0	0	0	0	0	0
AUSCA556-12	BOLD:AAV6195	100.0%	100.0%	312	Arthropoda	Insecta	Hemiptera	Cicadellidae	Austroasca		OTU_939;size=96	Eukaryota	Arthropoda	Insecta	Hemiptera	Cicadellidae	Austroasca		3	6	3	B	95	0	0	0	0	0	0	0	0	0	0	0	0	0	0	0	0	0	0	0	0	95	0	0	0	0	0
HEQT727-10	BOLD:AAE1515	98.7%	99.4%	313	Arthropoda	Insecta	Hemiptera	Cicadellidae	Batracomorphus	Batracomorphus_angustatus	OTU_3673;size=9	Eukaryota	Arthropoda	Insecta	Hemiptera	Cicadellidae	Batracomorphus	Batracomorphus_angustatus	7	7	7	A	9	0	0	0	0	0	0	0	0	0	0	0	0	0	0	0	0	0	0	0	0	0	0	9	0	0	0
HEQT755-10	BOLD:AAE1515	98.7%	99.4%	313	Arthropoda	Insecta	Hemiptera	Cicadellidae	Batracomorphus	Batracomorphus_angustatus	OTU_123;size=1447	Eukaryota	Arthropoda	Insecta	Hemiptera	Cicadellidae	Batracomorphus		6	6	6	A	1447	0	0	0	0	0	0	0	0	0	0	0	0	0	4	0	0	0	0	0	0	0	0	1443	0	0	0
PHOCT582-11	BOLD:AAY6741	99.7%	99.8%	311	Arthropoda	Insecta	Hemiptera	Cicadellidae	Empoasca	Empoasca_decipiens	OTU_758;size=3330	Eukaryota	Arthropoda	Insecta	Hemiptera	Cicadellidae	Empoasca	Empoasca_decipiens	7	7	7	A	9	0	0	0	0	0	0	0	0	0	0	0	0	0	0	0	0	0	0	0	0	0	0	0	9	0	0
GMAMT061-16	BOLD:AAC1313	100.0%	100.0%	313	Arthropoda	Insecta	Hemiptera	Cicadellidae	Empoascanara	Empoascanara_peregrina	OTU_2984;size=9	Eukaryota	Arthropoda	Insecta	Hemiptera	Cicadellidae	Empoascanara	Empoascanara_peregrina	7	7	7	A	8	0	0	0	0	0	0	0	0	0	0	5	0	0	0	0	3	0	0	0	0	0	0	0	0	0	0
AACTA1548-20	BOLD:AAI9238	96.5%	96.99%	312	Arthropoda	Insecta	Hemiptera	Cicadellidae	Empoascanara		OTU_84;size=2415	Eukaryota	Arthropoda	Insecta	Hemiptera	Cicadellidae	Empoascanara		3	6	3	B	2412	0	0	0	0	0	0	0	0	0	0	0	0	0	0	0	0	0	0	0	0	0	0	0	0	0	0
GMAMT072-16	BOLD:AAI9238	96.8%	96.99%	313	Arthropoda	Insecta	Hemiptera	Cicadellidae	Empoascanara		OTU_245;size=436	Eukaryota	Arthropoda	Insecta	Hemiptera	Cicadellidae	Empoascanara		3	6	3	B	430	0	0	0	0	0	0	0	0	0	0	0	0	0	0	0	0	0	0	0	0	0	0	0	0	0	0
GMAMT072-16	BOLD:AAI9238	98.7%	99.4%	313	Arthropoda	Insecta	Hemiptera	Cicadellidae	Empoascanara	Empoascanara_bifurcata	OTU_635;size=225	Eukaryota	Arthropoda	Insecta	Hemiptera	Cicadellidae	Empoascanara		3	6	3	B	222	0	0	0	0	0	0	0	0	0	0	0	0	0	0	0	0	0	0	0	0	0	0	0	0	0	0
AACTA1548-20	BOLD:AAI9238	96.8%	96.99%	312	Arthropoda	Insecta	Hemiptera	Cicadellidae	Empoascanara		OTU_968;size=53	Eukaryota	Arthropoda	Insecta	Hemiptera	Cicadellidae	Empoascanara		5	6	5	B	53	0	0	0	0	0	0	0	0	0	0	0	0	0	0	0	0	0	0	0	0	0	0	0	0	0	0
AACTA1548-20	BOLD:AAI9238	96.2%	96.99%	312	Arthropoda	Insecta	Hemiptera	Cicadellidae	Empoascanara		OTU_1476;size=26	Eukaryota	Arthropoda	Insecta	Hemiptera	Cicadellidae	Empoascanara		3	6	3	B	26	0	0	0	0	0	0	0	0	0	0	0	0	0	0	0	0	0	0	0	0	0	0	0	0	0	0
BIH365-08	BOLD:AAD2701	100.0%	100.0%	313	Arthropoda	Insecta	Hemiptera	Cicadellidae	Exitianus	Exitianus_nanus	OTU_2389;size=50	Eukaryota	Arthropoda	Insecta	Hemiptera	Cicadellidae	Exitianus	Exitianus_nanus	7	7	7	A	50	0	0	0	0	0	0	50	0	0	0	0	0	0	0	0	0	0	0	0	0	0	0	0	0	0	0
AUSCA331-12	BOLD:AAC1837	100.0%	100.0%	313	Arthropoda	Insecta	Hemiptera	Cicadellidae	Maiestas	Maiestas_knighti	OTU_257;size=591	Eukaryota	Arthropoda	Insecta	Hemiptera	Cicadellidae	Maiestas	Maiestas_knighti	7	7	7	A	585	0	0	0	0	0	0	0	0	0	0	3	0	22	0	0	0	0	0	204	0	0	345	0	0	0	0
AUSCA331-12	BOLD:AAC1837	96.8%	96.99%	310	Arthropoda	Insecta	Hemiptera	Cicadellidae	Maiestas		OTU_3068;size=16	Eukaryota	Arthropoda	Insecta	Hemiptera	Cicadellidae	Maiestas		6	6	6	A	16	0	0	0	0	0	0	0	0	0	0	0	0	0	0	0	0	0	0	0	0	0	7	0	0	0	0
AUSCA331-12	BOLD:AAC1837	96.5%	96.99%	313	Arthropoda	Insecta	Hemiptera	Cicadellidae	Maiestas		OTU_3075;size=9	Eukaryota	Arthropoda	Insecta	Hemiptera	Cicadellidae	Maiestas		6	6	6	A	9	0	0	0	0	0	0	0	0	0	0	0	0	0	0	0	0	0	0	0	0	0	0	0	0	0	0
AUSCA331-12	BOLD:AAC1837	94.9%	96.99%	313	Arthropoda	Insecta	Hemiptera	Cicadellidae	Maiestas		OTU_3322;size=4	Eukaryota	Arthropoda	Insecta	Hemiptera	Cicadellidae	Maiestas		6	6	6	A	4	0	0	0	0	0	0	0	0	0	0	0	0	0	0	0	0	0	0	0	0	0	4	0	0	0	0
BIH480-08	BOLD:AAI3109	99.7%	97.9%	301	Arthropoda	Insecta	Hemiptera	Cicadellidae	Nesoclutha		OTU_146;size=949	Eukaryota	Arthropoda	Insecta	Hemiptera	Cicadellidae	Nesoclutha		5	6	5	B	948	0	948	0	0	0	0	0	0	0	0	0	0	0	0	0	0	0	0	0	0	0	0	0	0	0	0
OROS243-14	BOLD:AAA6528	100.0%	100.0%	313	Arthropoda	Insecta	Hemiptera	Cicadellidae	Orosius	Orosius_orientalis	OTU_306;size=280	Eukaryota	Arthropoda	Insecta	Hemiptera	Cicadellidae	Orosius	Orosius_orientalis	7	7	7	A	280	0	0	0	280	0	0	0	0	0	0	0	0	0	0	0	0	0	0	0	0	0	0	0	0	0	0
CNCHF946-12	BOLD:ACK6477	87.1%	93.2%	311	Arthropoda	Insecta	Hemiptera	Cicadellidae			OTU_162;size=2945	Eukaryota	Arthropoda	Insecta	Hemiptera	Cicadellidae			5	5	5	A	2936	0	0	0	0	0	0	0	0	0	0	0	0	0	0	0	0	0	0	0	0	746	1003	0	0	0	0
OPPEC4123-17	BOLD:AEC7560	87.5%	92.3%	305	Arthropoda	Insecta	Hemiptera	Cicadellidae			OTU_46;size=13409	Eukaryota	Arthropoda	Insecta	Hemiptera	Cicadellidae			3	5	3	B	13299	0	0	0	0	0	0	0	0	0	0	0	0	0	0	0	0	0	0	0	0	173	248	1493	374	1466	6
CNCHG548-12	BOLD:AAN8342	87.9%	92.7%	305	Arthropoda	Insecta	Hemiptera	Cicadellidae			OTU_1217;size=155	Eukaryota	Arthropoda	Insecta	Hemiptera	Cicadellidae			5	5	5	A	155	0	0	0	0	0	0	0	0	0	0	0	0	0	0	0	0	0	0	0	0	13	80	0	0	0	0
HEQT655-10	BOLD:AAR9332	87.8%	93.6%	311	Arthropoda	Insecta	Hemiptera	Cicadellidae			OTU_3069;size=31	Eukaryota	Arthropoda	Insecta	Hemiptera	Cicadellidae			5	5	5	A	31	0	0	0	0	0	0	0	0	0	0	0	0	0	0	0	0	0	0	0	0	8	8	0	0	0	0
HEQT655-10	BOLD:AAR9332	97.1%	98.6%	313	Arthropoda	Insecta	Hemiptera	Cicadellidae			OTU_2867;size=23	Eukaryota	Arthropoda	Insecta	Hemiptera	Cicadellidae			5	5	5	A	23	0	0	0	0	0	0	0	0	0	0	0	0	0	0	13	0	2	0	0	0	8	0	0	0	0	0
CNCHF1577-12	BOLD:AAG8682	88.4%	94.1%	311	Arthropoda	Insecta	Hemiptera	Cicadellidae			OTU_153;size=10389	Eukaryota	Arthropoda	Insecta	Hemiptera	Cicadellidae			3	5	3	B	25	3	0	0	0	0	0	0	0	0	0	0	0	0	0	0	0	0	0	0	0	3	0	0	11	0	0
GMGMB385-14	BOLD:ABY0067	99.7%	99.8%	313	Arthropoda	Insecta	Hemiptera	Cicadellidae	Balcanocerus	Balcanocerus_larvatus	OTU_3658;size=3	Eukaryota	Arthropoda	Insecta	Hemiptera	Cicadellidae			5	5	5	A	3	0	0	0	0	0	0	0	0	0	0	0	0	0	0	0	0	0	0	0	0	3	0	0	0	0	0
BTISA2381-16	BOLD:ADE4091	85.6%	87.2%	278	Arthropoda	Insecta	Diptera				OTU_2992;size=12	Eukaryota	Arthropoda	Insecta	Hemiptera	Cicadellidae			3	3	5	C	12	0	0	0	0	0	0	0	0	0	0	0	0	0	0	10	0	0	0	2	0	0	0	0	0	0	0
GCQT1433-17	BOLD:AAD2702	100.0%	89.5%	247	Arthropoda	Insecta	Hemiptera				OTU_17;size=46096	Eukaryota	Arthropoda	Insecta	Hemiptera	Cicadellidae			4	4	5	C	45784	2	0	0	0	0	0	0	0	0	0	0	0	0	0	0	0	0	0	0	0	0	2831	8944	17	1973	1304
OROS289-16	BOLD:AAW2984	90.4%	94.9%	311	Arthropoda	Insecta	Hemiptera	Cicadellidae			OTU_3329;size=19	Eukaryota	Arthropoda	Insecta	Hemiptera	Cicadellidae			3	5	3	B	17	0	0	0	0	0	0	0	0	0	0	0	0	0	0	0	0	0	0	0	0	0	0	0	17	0	0
CNCHF700-12	BOLD:ACP8443	88.0%	93.5%	309	Arthropoda	Insecta	Hemiptera	Cicadellidae			OTU_640;size=584	Eukaryota	Arthropoda	Insecta	Hemiptera	Cicadellidae			5	5	5	A	3	0	0	0	0	0	0	0	0	0	0	0	0	0	0	0	0	0	0	0	0	0	0	0	3	0	0
GMGMG338-14	BOLD:ACO4319	100.0%	100.0%	311	Arthropoda	Insecta	Hemiptera	Cicadellidae	Acericerus	Acericerus_heydenii	OTU_632;size=176	Eukaryota	Arthropoda	Insecta	Hemiptera	Cicadellidae			5	5	5	A	3	0	0	0	0	0	0	0	0	0	0	0	0	0	0	0	0	0	0	0	0	0	0	0	3	0	0
MAHOP417-12	BOLD:ACC0767	84.6%	92.0%	311	Arthropoda	Insecta	Hemiptera	Cicadellidae			OTU_132;size=2949	Eukaryota	Arthropoda	Insecta	Hemiptera	Cicadellidae			5	5	5	A	2892	0	0	0	0	0	0	0	0	0	0	0	31	61	114	0	0	0	1306	1380	0	0	0	0	0	0	0
HEQT1007-11	BOLD:ABV0146	100.0%	100.0%	313	Arthropoda	Insecta	Hemiptera	Cicadellidae			OTU_160;size=2326	Eukaryota	Arthropoda	Insecta	Hemiptera	Cicadellidae			5	5	5	A	2322	0	0	0	0	0	0	0	0	0	0	0	0	0	0	0	0	0	0	0	0	0	0	0	0	0	2322
HMAS1163-11	BOLD:ABW1253	100.0%	100.0%	313	Arthropoda	Insecta	Hemiptera	Cicadellidae			OTU_154;size=977	Eukaryota	Arthropoda	Insecta	Hemiptera	Cicadellidae			3	5	3	B	974	0	0	0	0	0	0	0	0	974	0	0	0	0	0	0	0	0	0	0	0	0	0	0	0	0	0
GMAMT042-16	BOLD:ADE2859	97.1%	98.6%	313	Arthropoda	Insecta	Hemiptera	Cicadellidae			OTU_381;size=144	Eukaryota	Arthropoda	Insecta	Hemiptera	Cicadellidae			5	5	5	A	143	0	0	0	0	0	0	0	0	0	0	0	0	0	0	0	6	0	0	0	0	0	0	137	0	0	0
SSEIB5329-13		85.5%	91.1%	303	Arthropoda	Insecta	Hemiptera	Cicadellidae			OTU_3552;size=24	Eukaryota	Arthropoda	Insecta	Hemiptera	Cicadellidae			5	5	5	A	22	0	0	0	0	0	0	0	0	0	0	0	0	0	0	0	0	3	0	19	0	0	0	0	0	0	0
GMAMN489-15	BOLD:ACW3859	99.6%	91.2%	259	Arthropoda	Insecta	Hemiptera	Cicadellidae			OTU_2433;size=16	Eukaryota	Arthropoda	Insecta	Hemiptera	Cicadellidae			4	5	4	B	16	0	0	0	0	0	0	0	0	0	0	0	16	0	0	0	0	0	0	0	0	0	0	0	0	0	0
HEQT1130-12	BOLD:ABX9009	89.7%	94.4%	310	Arthropoda	Insecta	Hemiptera	Cicadellidae			OTU_3205;size=4	Eukaryota	Arthropoda	Insecta	Hemiptera	Cicadellidae			5	5	5	A	4	0	0	0	0	0	0	0	0	0	0	4	0	0	0	0	0	0	0	0	0	0	0	0	0	0	0
CNCHG1331-12	BOLD:ACB0222	86.8%	93.1%	311	Arthropoda	Insecta	Hemiptera	Cicadellidae			OTU_3543;size=3	Eukaryota	Arthropoda	Insecta	Hemiptera	Cicadellidae			5	5	5	A	3	0	0	0	0	0	0	0	0	0	0	0	0	0	3	0	0	0	0	0	0	0	0	0	0	0	0
CNCHG944-12	BOLD:ABX8605	84.9%	91.0%	304	Arthropoda	Insecta	Hemiptera	Cicadellidae			OTU_3987;size=2	Eukaryota	Arthropoda	Insecta	Hemiptera	Cicadellidae			5	5	5	A	2	0	0	0	0	0	0	0	0	0	0	0	2	0	0	0	0	0	0	0	0	0	0	0	0	0	0
HMAS581-11	BOLD:AAF8686	100.0%	100.0%	312	Arthropoda	Insecta	Hemiptera	Delphacidae	Toya		OTU_227;size=1014	Eukaryota	Arthropoda	Insecta	Hemiptera	Delphacidae	Toya		5	6	5	B	1011	0	0	0	0	0	0	0	0	0	0	0	0	0	0	0	0	0	0	0	0	0	1011	0	0	0	0
NSWHP4458-19	BOLD:AAG9295	100.0%	99.8%	312	Arthropoda	Insecta	Hemiptera	Delphacidae			OTU_157;size=1103	Eukaryota	Arthropoda	Insecta	Hemiptera	Delphacidae			5	5	5	A	1102	0	0	0	0	0	0	0	0	0	0	0	0	0	3	6	0	1081	0	12	0	0	0	0	0	0	0
GMGME510-14	BOLD:ACR2504	100.0%	100.0%	313	Arthropoda	Insecta	Hemiptera	Issidae	Issus	Issus_coleoptratus	OTU_3659;size=7	Eukaryota	Arthropoda	Insecta	Hemiptera	Issidae	Issus	Issus_coleoptratus	7	7	7	A	6	0	0	0	0	0	0	0	0	0	0	0	0	0	0	0	0	0	0	0	0	6	0	0	0	0	0
GBMHH28612-19		98.4%	99.2%	313	Arthropoda	Insecta	Hemiptera	Liviidae	Diaphorina	Diaphorina_lycii	OTU_4238;size=18	Eukaryota	Arthropoda	Insecta	Hemiptera	Liviidae	Diaphorina	Diaphorina_lycii	0	7	0	B	12	0	0	0	0	0	0	0	0	0	0	0	0	0	0	0	0	0	0	0	0	0	0	0	3	0	0
HEQT1089-12	BOLD:AAI3382	99.8%	96.99%	313	Arthropoda	Insecta	Hemiptera	Lygaeidae	Nysius		OTU_47;size=19863	Eukaryota	Arthropoda	Insecta	Hemiptera	Lygaeidae	Nysius	Nysius_plebeius	6	6	7	C	19699	0	2023	683	416	1108	0	3	1373	9	3309	153	70	225	53	145	74	1411	1103	342	1248	0	0	1643	0	0	0
HMAS287-11	BOLD:AAI3382	98.1%	96.99%	313	Arthropoda	Insecta	Hemiptera	Lygaeidae	Nysius		OTU_3747;size=2798	Eukaryota	Arthropoda	Insecta	Hemiptera	Lygaeidae	Nysius		6	6	6	A	2709	2	240	377	287	503	0	8	532	7	265	0	40	173	16	29	33	0	0	0	197	0	0	0	0	0	0
OROS259-16	BOLD:ABX7486	100.0%	100.0%	312	Arthropoda	Insecta	Hemiptera	Miridae	Campylomma		OTU_238;size=807	Eukaryota	Arthropoda	Insecta	Hemiptera	Miridae	Campylomma		5	6	5	B	807	0	18	14	0	0	0	775	0	0	0	0	0	0	0	0	0	0	0	0	0	0	0	0	0	0	0
EUBUG1178-12	BOLD:ABV5420	100.0%	100.0%	311	Arthropoda	Insecta	Hemiptera	Miridae	Phylus	Phylus_melanocephalus	OTU_234;size=3621	Eukaryota	Arthropoda	Insecta	Hemiptera	Miridae	Phylus	Phylus_melanocephalus	7	7	7	A	22	0	0	0	0	0	0	0	0	0	0	0	0	0	0	0	0	0	0	0	0	0	0	0	7	0	0
NSWHO3366-18		87.0%	93.1%	299	Arthropoda	Insecta	Hemiptera	Margarodidae			OTU_2124;size=15	Eukaryota	Arthropoda	Insecta	Hemiptera	Monophlebidae			4	4	5	C	15	0	0	0	0	0	0	0	0	0	0	0	0	0	0	0	15	0	0	0	0	0	0	0	0	0	0
DSPKJ319-10	BOLD:AAF8194	94.4%	96.99%	304	Arthropoda	Insecta	Hemiptera	Pseudococcidae	Atrococcus		OTU_1213;size=28	Eukaryota	Arthropoda	Insecta	Hemiptera	Pseudococcidae	Atrococcus		6	6	6	A	28	0	0	0	0	0	0	0	0	0	0	0	0	0	0	0	0	0	0	0	0	0	0	0	0	0	0
GBMIN70003-17	BOLD:ADK3236	90.5%	95.2%	304	Arthropoda	Insecta	Hemiptera	Pseudococcidae	Coccura		OTU_3997;size=2	Eukaryota	Arthropoda	Insecta	Hemiptera	Pseudococcidae	Coccura		5	6	5	B	2	0	0	0	0	0	0	0	0	0	0	0	0	0	0	0	2	0	0	0	0	0	0	0	0	0	0
MJMB266-16	BOLD:AAC6433	100.0%	96.99%	304	Arthropoda	Insecta	Hemiptera	Pseudococcidae	Phenacoccus		OTU_44;size=7750	Eukaryota	Arthropoda	Insecta	Hemiptera	Pseudococcidae	Phenacoccus		6	6	6	A	7692	0	0	0	0	0	0	0	0	0	0	0	28	115	0	0	0	0	0	0	0	0	0	175	0	0	4489
MJMB211-16	BOLD:ADA5576	95.0%	96.99%	303	Arthropoda	Insecta	Hemiptera	Pseudococcidae	Planococcus		OTU_3538;size=3	Eukaryota	Arthropoda	Insecta	Hemiptera	Pseudococcidae	Planococcus		5	6	5	B	3	0	0	0	0	0	0	0	0	0	0	3	0	0	0	0	0	0	0	0	0	0	0	0	0	0	0
MJMB234-16	BOLD:ADA6588	95.1%	96.99%	304	Arthropoda	Insecta	Hemiptera	Pseudococcidae	Pseudococcus		OTU_62;size=3540	Eukaryota	Arthropoda	Insecta	Hemiptera	Pseudococcidae	Pseudococcus		5	6	5	B	3532	0	0	0	0	0	0	0	0	0	0	0	0	0	0	0	0	0	0	0	0	0	0	0	0	0	3532
MJMB234-16	BOLD:ADA6588	93.7%	96.7%	303	Arthropoda	Insecta	Hemiptera	Pseudococcidae	Pseudococcus		OTU_63;size=3305	Eukaryota	Arthropoda	Insecta	Hemiptera	Pseudococcidae	Pseudococcus		5	6	5	B	3300	0	0	0	0	0	3300	0	0	0	0	0	0	0	0	0	0	0	0	0	0	0	0	0	0	0	0
GBMHH1861-13	BOLD:AAF6922	93.7%	96.4%	301	Arthropoda	Insecta	Hemiptera	Pseudococcidae	Pseudococcus		OTU_3542;size=5	Eukaryota	Arthropoda	Insecta	Hemiptera	Pseudococcidae	Pseudococcus		5	6	5	B	5	0	0	0	0	0	0	0	0	0	0	0	0	0	5	0	0	0	0	0	0	0	0	0	0	0	0
GBMHH27042-19		90.2%	94.9%	305	Arthropoda	Insecta	Hemiptera	Pseudococcidae			OTU_69;size=3546	Eukaryota	Arthropoda	Insecta	Hemiptera	Pseudococcidae			5	5	5	A	3537	0	0	0	0	0	0	0	0	0	0	0	0	0	0	0	0	0	0	0	0	29	34	13	8	0	0
GMCWF005-15	BOLD:ACV2461	94.2%	93.6%	291	Arthropoda	Insecta	Hemiptera	Psyllidae			OTU_41;size=7508	Eukaryota	Arthropoda	Insecta	Hemiptera	Psyllidae			3	5	3	B	7494	0	0	0	0	0	0	0	0	0	0	0	0	0	0	0	0	0	0	0	0	0	4371	3123	0	0	0
GBMHH27991-19	BOLD:ADB3839	85.7%	90.8%	301	Arthropoda	Insecta	Hemiptera	Psyllidae			OTU_787;size=66	Eukaryota	Arthropoda	Insecta	Hemiptera	Psyllidae			3	5	3	B	66	0	0	0	0	0	0	0	0	0	0	0	0	0	0	0	0	0	0	0	0	0	66	0	0	0	0
GBMHH22160-19		83.2%	90.8%	309	Arthropoda	Insecta	Hemiptera	Reduviidae			OTU_2669;size=11	Eukaryota	Arthropoda	Insecta	Hemiptera	Reduviidae			1	5	1	B	4	0	0	0	0	0	0	0	0	0	0	0	0	0	0	0	0	0	0	0	0	0	0	0	4	0	0
GBMIN70322-17	BOLD:ACD5782	99.7%	99.8%	313	Arthropoda	Insecta	Hemiptera	Triozidae	Trioza	Trioza_urticae	OTU_3662;size=3	Eukaryota	Arthropoda	Insecta	Hemiptera	Triozidae	Trioza	Trioza_urticae	3	7	3	B	3	0	0	0	0	0	0	0	0	0	0	0	0	0	0	0	0	0	0	0	0	3	0	0	0	0	0
CNCHA1589-11		91.0%	95.2%	311	Arthropoda	Insecta	Hemiptera	Anthocoridae	Tetraphleps		OTU_55;size=4462	Eukaryota	Arthropoda	Insecta	Hemiptera				1	4	1	B	4384	0	0	0	0	0	0	0	3	0	8	11	19	0	0	14	4	3	6	0	4	7	61	180	14	22	11
CNCHA1589-11		92.3%	96.2%	313	Arthropoda	Insecta	Hemiptera	Anthocoridae	Tetraphleps		OTU_199;size=614	Eukaryota	Arthropoda	Insecta	Hemiptera				1	4	1	B	598	0	0	0	0	0	0	0	0	0	0	0	0	0	0	0	0	0	0	0	0	6	8	0	6	0	0
GMGML1099-14	BOLD:ACR4813	99.4%	99.7%	311	Arthropoda	Insecta	Hemiptera	Cicadellidae			OTU_1202;size=56	Eukaryota	Arthropoda	Insecta	Hemiptera				4	4	4	A	5	0	0	0	0	0	0	0	0	0	0	0	0	0	0	0	0	0	0	0	0	5	0	0	0	0	0
HEQT1061-12	BOLD:ABY1029	99.7%	99.8%	313	Arthropoda	Insecta	Hemiptera	Cymidae			OTU_15;size=8838	Eukaryota	Arthropoda	Insecta	Hemiptera				4	4	4	A	8805	0	0	0	0	0	0	0	0	0	0	0	0	0	0	0	0	0	0	0	0	0	0	0	0	8800	0
CNCHA1589-11		91.1%	95.5%	313	Arthropoda	Insecta	Hemiptera	Anthocoridae	Tetraphleps		OTU_35;size=23471	Eukaryota	Arthropoda	Insecta	Hemiptera				1	4	1	B	20405	169	1095	1754	29	3196	3852	7749	327	1753	451	0	0	0	0	0	0	0	0	0	0	0	0	13	0	11	0
OROS291-16	BOLD:AAW2984	83.9%	87.2%	286	Arthropoda	Insecta	Hemiptera				OTU_3676;size=5	Eukaryota	Arthropoda	Insecta	Hemiptera				4	4	4	A	5	0	0	0	0	0	0	0	0	0	0	0	0	0	0	0	0	0	0	0	0	0	0	0	5	0	0
GMCRN3085-13	BOLD:ACF8869	85.7%	88.7%	287	Arthropoda	Insecta	Hemiptera				OTU_323;size=318	Eukaryota	Arthropoda	Insecta	Hemiptera				4	4	4	A	317	0	0	0	0	0	0	0	0	0	0	0	0	0	0	0	0	0	0	0	0	0	0	0	4	0	0
CNCHA1589-11		89.8%	94.9%	313	Arthropoda	Insecta	Hemiptera	Anthocoridae			OTU_3689;size=18	Eukaryota	Arthropoda	Insecta	Hemiptera				1	4	1	B	12	0	0	0	0	0	0	0	0	0	0	0	0	0	0	0	0	0	0	0	0	0	4	0	3	0	0
OROS291-16	BOLD:AAW2984	83.6%	87.3%	286	Arthropoda	Insecta	Hemiptera				OTU_3678;size=3	Eukaryota	Arthropoda	Insecta	Hemiptera				3	4	3	B	3	0	0	0	0	0	0	0	0	0	0	0	0	0	0	0	0	0	0	0	0	0	0	0	3	0	0
CNCHG1331-12	BOLD:ACB0222	85.0%	92.2%	314	Arthropoda	Insecta	Hemiptera	Cicadellidae			OTU_166;size=1509	Eukaryota	Arthropoda	Insecta	Hemiptera				4	4	4	A	1492	0	0	0	0	0	0	0	0	0	0	34	90	0	274	0	0	38	0	1056	0	0	0	0	0	0	0
CNCHA1589-11		90.4%	95.2%	313	Arthropoda	Insecta	Hemiptera	Anthocoridae	Tetraphleps		OTU_242;size=586	Eukaryota	Arthropoda	Insecta	Hemiptera				1	4	1	B	576	0	21	371	0	128	15	8	0	0	4	0	0	0	0	0	0	0	0	0	0	0	0	10	0	0	0
OPPHO085-17	BOLD:ADH8526	82.0%	87.2%	284	Arthropoda	Insecta	Hemiptera				OTU_330;size=237	Eukaryota	Arthropoda	Insecta	Hemiptera				1	4	1	B	237	0	0	0	0	0	0	0	0	0	0	0	0	0	0	0	0	0	0	0	0	0	0	0	0	0	0
BIH581-08	BOLD:AAG8749	87.5%	88.3%	280	Arthropoda	Insecta	Hemiptera				OTU_940;size=50	Eukaryota	Arthropoda	Insecta	Hemiptera				4	4	4	A	50	0	0	0	0	0	0	0	0	0	0	0	0	0	0	0	0	0	0	0	0	0	0	0	0	0	0
CNCHA1589-11		91.4%	95.7%	313	Arthropoda	Insecta	Hemiptera	Anthocoridae	Tetraphleps		OTU_1020;size=36	Eukaryota	Arthropoda	Insecta	Hemiptera				1	4	1	B	35	0	35	0	0	0	0	0	0	0	0	0	0	0	0	0	0	0	0	0	0	0	0	0	0	0	0
CNCHA1589-11		91.4%	95.7%	313	Arthropoda	Insecta	Hemiptera	Anthocoridae	Tetraphleps		OTU_1548;size=40	Eukaryota	Arthropoda	Insecta	Hemiptera				1	4	1	B	24	0	0	0	0	0	0	0	0	0	24	0	0	0	0	0	0	0	0	0	0	0	0	0	0	0	0
CNCHA1589-11		90.7%	95.0%	311	Arthropoda	Insecta	Hemiptera	Anthocoridae	Tetraphleps		OTU_1147;size=113	Eukaryota	Arthropoda	Insecta	Hemiptera				1	4	1	B	20	0	0	0	0	14	3	3	0	0	0	0	0	0	0	0	0	0	0	0	0	0	0	0	0	0	0
CNCHA1589-11		89.8%	94.9%	313	Arthropoda	Insecta	Hemiptera	Anthocoridae			OTU_2382;size=33	Eukaryota	Arthropoda	Insecta	Hemiptera				1	4	1	B	17	0	14	0	0	0	0	3	0	0	0	0	0	0	0	0	0	0	0	0	0	0	0	0	0	0	0
OROS291-16	BOLD:AAW2984	84.1%	86.3%	277	Arthropoda	Insecta	Hemiptera				OTU_3324;size=4	Eukaryota	Arthropoda	Insecta	Hemiptera				3	4	3	B	4	0	0	0	0	0	0	0	0	0	0	0	0	0	0	0	0	0	0	0	0	0	4	0	0	0	0
CNCHA1589-11		90.7%	95.4%	313	Arthropoda	Insecta	Hemiptera	Anthocoridae	Tetraphleps		OTU_3094;size=4	Eukaryota	Arthropoda	Insecta	Hemiptera				1	4	1	B	4	0	4	0	0	0	0	0	0	0	0	0	0	0	0	0	0	0	0	0	0	0	0	0	0	0	0
MSSCA750-16		91.1%	92.0%	291	Arthropoda	Arachnida	Trombidiformes				OTU_318;size=860	Eukaryota			Himatismenida	Cochliopodiidae	Cochliopodium	Cochliopodium_kieliense	1	1	7	C	6	0	0	0	0	0	0	0	0	0	0	0	0	0	0	0	0	0	0	0	0	0	0	0	6	0	0
IBBP010-10	BOLD:AAD0134	100.0%	100.0%	312	Arthropoda	Insecta	Hymenoptera	Andrenidae	Andrena	Andrena_bicolor	OTU_2076;size=42	Eukaryota	Arthropoda	Insecta	Hymenoptera	Andrenidae	Andrena	Andrena_bicolor	7	7	7	A	40	0	0	0	0	0	0	0	0	0	0	0	0	0	0	0	0	0	0	0	0	40	0	0	0	0	0
GBAH18627-19	BOLD:ACX2946	100.0%	100.0%	313	Arthropoda	Insecta	Hymenoptera	Andrenidae	Andrena	Andrena_flavipes	OTU_2701;size=22	Eukaryota	Arthropoda	Insecta	Hymenoptera	Andrenidae	Andrena	Andrena_flavipes	7	7	7	A	5	0	0	0	0	0	0	0	0	0	0	0	0	0	0	0	0	0	0	0	0	0	0	0	0	0	0
GBACU2401-13	BOLD:AAK0229	100.0%	100.0%	312	Arthropoda	Insecta	Hymenoptera	Andrenidae	Andrena	Andrena_labiata	OTU_1699;size=45	Eukaryota	Arthropoda	Insecta	Hymenoptera	Andrenidae	Andrena	Andrena_labiata	7	7	7	A	4	0	0	0	0	0	0	0	0	0	0	0	0	0	0	0	0	0	0	0	0	0	0	0	4	0	0
BEEEE121-15	BOLD:AAJ2143	100.0%	96.99%	313	Arthropoda	Insecta	Hymenoptera	Andrenidae	Andrena		OTU_389;size=181	Eukaryota	Arthropoda	Insecta	Hymenoptera	Andrenidae	Andrena	Andrena_minutula	6	6	7	C	171	0	0	0	0	0	0	0	0	0	0	0	0	0	0	0	0	0	0	0	0	171	0	0	0	0	0
SFBEE002-19	BOLD:ABA2611	92.8%	96.4%	313	Arthropoda	Insecta	Hymenoptera	Andrenidae	Andrena		OTU_3675;size=5	Eukaryota	Arthropoda	Insecta	Hymenoptera	Andrenidae	Andrena		6	6	6	A	3	0	0	0	0	0	0	0	0	0	0	0	0	0	0	0	0	0	0	0	0	0	0	0	3	0	0
BEEEE091-15	BOLD:AAD2530	100.0%	96.99%	313	Arthropoda	Insecta	Hymenoptera	Apidae	Bombus		OTU_2585;size=21	Eukaryota	Arthropoda	Insecta	Hymenoptera	Apidae	Bombus	Bombus_ashtoni	6	6	7	C	13	0	0	0	0	0	0	0	0	0	0	0	0	0	0	0	0	0	0	0	0	13	0	0	0	0	0
FBHAP764-09	BOLD:AAF7051	99.7%	99.8%	313	Arthropoda	Insecta	Hymenoptera	Apidae	Bombus	Bombus_barbutellus	OTU_3026;size=18	Eukaryota	Arthropoda	Insecta	Hymenoptera	Apidae	Bombus	Bombus_barbutellus	7	7	7	A	8	0	0	0	0	0	0	0	0	0	0	0	0	0	0	0	0	0	0	0	0	8	0	0	0	0	0
BEEEE120-15	BOLD:AAD4735	99.7%	99.8%	313	Arthropoda	Insecta	Hymenoptera	Apidae	Bombus	Bombus_pratorum	OTU_2346;size=26	Eukaryota	Arthropoda	Insecta	Hymenoptera	Apidae	Bombus	Bombus_pratorum	7	7	7	A	6	0	0	0	0	0	0	0	0	0	0	0	0	0	0	0	0	0	0	0	0	6	0	0	0	0	0
GBACU2311-13	BOLD:AAD8184	100.0%	100.0%	313	Arthropoda	Insecta	Hymenoptera	Apidae	Bombus	Bombus_rupestris	OTU_1718;size=41	Eukaryota	Arthropoda	Insecta	Hymenoptera	Apidae	Bombus	Bombus_rupestris	7	7	7	A	20	0	0	0	0	0	0	0	0	0	0	0	0	0	0	0	0	0	0	0	0	20	0	0	0	0	0
GBAH0726-06	BOLD:AAB1065	100.0%	100.0%	313	Arthropoda	Insecta	Hymenoptera	Apidae	Bombus	Bombus_soroeensis	OTU_4106;size=9	Eukaryota	Arthropoda	Insecta	Hymenoptera	Apidae	Bombus	Bombus_soroeensis	7	7	7	A	5	0	0	0	0	0	0	0	0	0	0	0	0	0	0	0	0	0	0	0	0	5	0	0	0	0	0
BBWP176-09	BOLD:AAA8260	100.0%	96.99%	313	Arthropoda	Insecta	Hymenoptera	Apidae	Bombus		OTU_2869;size=11	Eukaryota	Arthropoda	Insecta	Hymenoptera	Apidae	Bombus	Bombus_subterraneus	6	6	7	C	10	0	0	0	0	0	0	0	0	0	0	0	0	0	0	0	0	0	0	0	0	10	0	0	0	0	0
GBHAP300-14	BOLD:ACQ5253	93.3%	96.5%	312	Arthropoda	Insecta	Hymenoptera	Apidae	Bombus		OTU_1267;size=402	Eukaryota	Arthropoda	Insecta	Hymenoptera	Apidae	Bombus		6	6	6	A	76	0	0	0	0	0	0	0	0	0	0	0	0	0	0	0	0	0	0	0	0	76	0	0	0	0	0
POLLE2462-19	BOLD:AAC4378	95.6%	96.99%	315	Arthropoda	Insecta	Hymenoptera	Apidae	Bombus		OTU_2831;size=17	Eukaryota	Arthropoda	Insecta	Hymenoptera	Apidae	Bombus		6	6	6	A	6	0	0	0	0	0	0	0	0	0	0	0	0	0	0	0	0	0	0	0	0	6	0	0	0	0	0
GBAH0735-06	BOLD:AAB1062	97.8%	96.99%	313	Arthropoda	Insecta	Hymenoptera	Apidae	Bombus		OTU_2164;size=21	Eukaryota	Arthropoda	Insecta	Hymenoptera	Apidae	Bombus		6	6	6	A	3	0	0	0	0	0	0	0	0	0	0	0	0	0	0	0	0	0	0	0	0	3	0	0	0	0	0
FBAPB200-09	BOLD:AAI2829	100.0%	100.0%	313	Arthropoda	Insecta	Hymenoptera	Apidae	Nomada	Nomada_facilis	OTU_3067;size=11	Eukaryota	Arthropoda	Insecta	Hymenoptera	Apidae	Nomada	Nomada_facilis	7	7	7	A	11	0	0	0	0	0	0	0	0	0	0	0	0	0	0	0	0	0	0	0	0	11	0	0	0	0	0
GMCRZ311-14	BOLD:ACL3473	87.2%	93.5%	313	Arthropoda	Insecta	Hymenoptera	Bethylidae			OTU_290;size=239	Eukaryota	Arthropoda	Insecta	Hymenoptera	Bethylidae			4	5	4	B	239	0	0	0	0	0	0	0	0	0	239	0	0	0	0	0	0	0	0	0	0	0	0	0	0	0	0
METEO042-19	BOLD:ACD4863	99.7%	99.8%	313	Arthropoda	Insecta	Hymenoptera	Braconidae	Zele	Zele_albiditarsus	OTU_373;size=2144	Eukaryota	Arthropoda	Insecta	Hymenoptera	Braconidae	Zele	Zele_albiditarsus	7	7	7	A	3	0	0	0	0	0	0	0	0	0	0	0	0	0	0	0	0	0	0	0	0	0	0	0	0	0	0
GBAH18812-19	BOLD:AAE1166	99.4%	96.99%	313	Arthropoda	Insecta	Hymenoptera	Colletidae	Hylaeus		OTU_4166;size=6	Eukaryota	Arthropoda	Insecta	Hymenoptera	Colletidae	Hylaeus		6	6	6	A	6	0	0	0	0	0	0	0	0	0	0	0	0	0	0	0	0	0	0	0	0	6	0	0	0	0	0
GBACU739-12	BOLD:AAN3558	100.0%	100.0%	313	Arthropoda	Insecta	Hymenoptera	Crabronidae	Lindenius	Lindenius_albilabris	OTU_1578;size=205	Eukaryota	Arthropoda	Insecta	Hymenoptera	Crabronidae	Lindenius	Lindenius_albilabris	4	7	4	B	29	0	0	0	0	0	0	0	0	0	0	0	0	0	0	0	0	0	0	0	0	29	0	0	0	0	0
AUSCL400-12	BOLD:ABX8670	99.3%	95.2%	285	Arthropoda	Insecta	Hymenoptera	Dryinidae	Gonatopus		OTU_428;size=148	Eukaryota	Arthropoda	Insecta	Hymenoptera	Dryinidae			4	5	4	B	147	0	0	0	0	0	0	0	0	0	0	0	0	0	0	0	0	0	0	0	0	0	0	0	0	0	0
SSJAE9513-13	BOLD:ACK2174	91.6%	95.2%	309	Arthropoda	Insecta	Hymenoptera	Dryinidae	Gonatopus		OTU_1046;size=42	Eukaryota	Arthropoda	Insecta	Hymenoptera	Dryinidae			5	5	5	A	42	0	0	0	0	0	0	0	0	0	0	0	0	0	0	0	0	0	0	0	0	0	0	0	0	0	0
SSJAE9513-13	BOLD:ACK2174	88.4%	93.9%	311	Arthropoda	Insecta	Hymenoptera	Dryinidae			OTU_1654;size=30	Eukaryota	Arthropoda	Insecta	Hymenoptera	Dryinidae			4	5	4	B	30	0	0	0	0	0	0	0	0	0	0	0	0	0	0	0	0	0	0	0	0	0	0	0	0	0	0
AUSCL400-12	BOLD:ABX8670	95.8%	93.4%	285	Arthropoda	Insecta	Hymenoptera	Dryinidae			OTU_2074;size=13	Eukaryota	Arthropoda	Insecta	Hymenoptera	Dryinidae			4	5	4	B	13	0	0	0	0	0	0	0	0	0	0	0	0	0	0	0	0	0	0	0	0	0	0	0	0	0	0
GMSAW908-14	BOLD:ACL0473	91.1%	95.5%	313	Arthropoda	Insecta	Hymenoptera	Dryinidae	Gonatopus		OTU_1021;size=102	Eukaryota	Arthropoda	Insecta	Hymenoptera	Dryinidae			5	5	5	A	102	0	0	0	0	0	0	102	0	0	0	0	0	0	0	0	0	0	0	0	0	0	0	0	0	0	0
GMPQE1017-19	BOLD:ADZ8740	89.4%	93.1%	303	Arthropoda	Insecta	Hymenoptera	Dryinidae			OTU_2388;size=28	Eukaryota	Arthropoda	Insecta	Hymenoptera	Dryinidae			5	5	5	A	28	0	0	0	0	0	0	28	0	0	0	0	0	0	0	0	0	0	0	0	0	0	0	0	0	0	0
MAMTI651-12	BOLD:ABY1150	88.3%	94.1%	315	Arthropoda	Insecta	Hymenoptera	Dryinidae			OTU_2008;size=27	Eukaryota	Arthropoda	Insecta	Hymenoptera	Dryinidae			5	5	5	A	27	0	0	0	0	0	0	27	0	0	0	0	0	0	0	0	0	0	0	0	0	0	0	0	0	0	0
GMSAW908-14	BOLD:ACL0473	88.5%	94.2%	313	Arthropoda	Insecta	Hymenoptera	Dryinidae			OTU_1551;size=27	Eukaryota	Arthropoda	Insecta	Hymenoptera	Dryinidae			5	5	5	A	27	0	0	0	0	0	0	27	0	0	0	0	0	0	0	0	0	0	0	0	0	0	0	0	0	0	0
NZHYM485-10	BOLD:AAV6918	87.5%	93.5%	311	Arthropoda	Insecta	Hymenoptera	Dryinidae			OTU_1919;size=22	Eukaryota	Arthropoda	Insecta	Hymenoptera	Dryinidae			5	5	5	A	22	0	0	0	0	0	0	0	0	0	0	0	0	0	0	0	0	0	0	0	0	0	22	0	0	0	0
GMPQE1017-19	BOLD:ADZ8740	88.3%	93.5%	309	Arthropoda	Insecta	Hymenoptera	Dryinidae			OTU_2284;size=12	Eukaryota	Arthropoda	Insecta	Hymenoptera	Dryinidae			4	5	4	B	12	0	0	0	0	0	0	12	0	0	0	0	0	0	0	0	0	0	0	0	0	0	0	0	0	0	0
GMSAW908-14	BOLD:ACL0473	86.0%	93.0%	314	Arthropoda	Insecta	Hymenoptera	Dryinidae			OTU_3109;size=6	Eukaryota	Arthropoda	Insecta	Hymenoptera	Dryinidae			4	5	4	B	6	0	0	0	0	0	0	6	0	0	0	0	0	0	0	0	0	0	0	0	0	0	0	0	0	0	0
GBAH7268-13		88.1%	92.4%	303	Arthropoda	Insecta	Hymenoptera	Dryinidae			OTU_3785;size=4	Eukaryota	Arthropoda	Insecta	Hymenoptera	Dryinidae			5	5	5	A	4	0	0	0	0	0	0	4	0	0	0	0	0	0	0	0	0	0	0	0	0	0	0	0	0	0	0
OPHEL001-18	BOLD:ADP0823	91.2%	95.4%	306	Arthropoda	Insecta	Hymenoptera	Eulophidae	Ophelimus		OTU_2038;size=18	Eukaryota	Arthropoda	Insecta	Hymenoptera	Eucharitidae			4	4	5	C	18	0	0	0	0	0	0	0	0	0	0	0	0	0	0	0	0	3	15	0	0	0	0	0	0	0	0
GBAH26755-19	BOLD:ADV5538	90.9%	95.4%	307	Arthropoda	Insecta	Hymenoptera	Eulophidae	Euderus		OTU_3210;size=4	Eukaryota	Arthropoda	Insecta	Hymenoptera	Eulophidae	Euderus		4	6	4	B	4	0	0	0	0	0	0	0	0	0	0	0	0	0	0	4	0	0	0	0	0	0	0	0	0	0	0
BCHYM7612-15	BOLD:AAA2372	100.0%	96.99%	313	Arthropoda	Insecta	Hymenoptera	Formicidae	Camponotus		OTU_716;size=432	Eukaryota	Arthropoda	Insecta	Hymenoptera	Formicidae	Camponotus		6	6	6	A	3	0	0	0	0	0	0	0	0	0	0	0	0	0	0	0	0	0	0	0	0	3	0	0	0	0	0
GBAH0825-06		100.0%	100.0%	313	Arthropoda	Insecta	Hymenoptera	Formicidae	Lasius	Lasius_fuliginosus	OTU_825;size=493	Eukaryota	Arthropoda	Insecta	Hymenoptera	Formicidae	Lasius	Lasius_fuliginosus	7	7	7	A	4	0	0	0	0	0	0	0	0	0	0	0	0	0	0	0	0	0	0	0	0	0	0	0	4	0	0
GBAHF5258-19	BOLD:ADT8252	97.9%	99.0%	313	Arthropoda	Insecta	Hymenoptera	Formicidae	Lasius	Lasius_mixtus	OTU_399;size=618	Eukaryota	Arthropoda	Insecta	Hymenoptera	Formicidae	Lasius	Lasius_mixtus	6	7	6	B	4	0	0	0	0	0	0	0	0	0	0	0	0	0	0	0	0	0	0	0	0	0	0	0	4	0	0
ANTBG079-10	BOLD:ABZ8330	98.4%	96.99%	313	Arthropoda	Insecta	Hymenoptera	Formicidae			OTU_3816;size=39	Eukaryota	Arthropoda	Insecta	Hymenoptera	Formicidae	Lasius	Lasius_niger	5	5	7	C	5	0	0	0	0	0	0	0	0	0	0	0	0	0	0	0	0	0	0	0	0	5	0	0	0	0	0
GBAHF5309-19	BOLD:ABZ8339	99.4%	99.7%	313	Arthropoda	Insecta	Hymenoptera	Formicidae	Lasius	Lasius_platythorax	OTU_925;size=141	Eukaryota	Arthropoda	Insecta	Hymenoptera	Formicidae	Lasius	Lasius_platythorax	6	7	6	B	6	0	0	0	0	0	0	3	0	0	0	0	0	0	0	0	0	0	0	0	0	3	0	0	0	0	0
ANTBG079-10	BOLD:ABZ8330	98.7%	96.99%	309	Arthropoda	Insecta	Hymenoptera	Formicidae			OTU_519;size=231	Eukaryota	Arthropoda	Insecta	Hymenoptera	Formicidae	Lasius		5	5	6	C	5	0	0	0	0	0	0	0	0	0	0	0	0	0	0	0	0	0	0	0	0	5	0	0	0	0	0
GBAH11544-15	BOLD:ACV7826	91.0%	95.4%	312	Arthropoda	Insecta	Hymenoptera	Formicidae	Monomorium		OTU_3979;size=7	Eukaryota	Arthropoda	Insecta	Hymenoptera	Formicidae	Monomorium		6	6	6	A	5	0	0	0	0	0	0	0	0	0	0	0	0	0	0	0	0	0	0	0	5	0	0	0	0	0	0
GBAH11544-15	BOLD:ACV7826	90.5%	95.3%	306	Arthropoda	Insecta	Hymenoptera	Formicidae	Monomorium		OTU_3975;size=6	Eukaryota	Arthropoda	Insecta	Hymenoptera	Formicidae	Monomorium		6	6	6	A	5	0	0	0	0	0	0	0	0	0	0	0	0	0	0	0	0	0	0	0	5	0	0	0	0	0	0
GBMNA36333-19	BOLD:ACP2530	99.2%	92.3%	266	Arthropoda	Insecta	Hymenoptera	Formicidae			OTU_1220;size=61	Eukaryota	Arthropoda	Insecta	Hymenoptera	Formicidae			5	5	5	A	6	0	0	0	0	0	0	0	0	0	0	0	0	0	0	0	0	0	0	0	0	0	0	0	6	0	0
AUSCL507-12	BOLD:ABX8963	99.4%	99.7%	313	Arthropoda	Insecta	Hymenoptera	Formicidae	Monomorium		OTU_117;size=1664	Eukaryota	Arthropoda	Insecta	Hymenoptera	Formicidae			5	5	5	A	1619	0	0	0	0	0	0	0	0	0	0	0	0	0	0	0	0	0	1619	0	0	0	0	0	0	0	0
GBAH11535-15	BOLD:ACL9085	90.0%	94.7%	311	Arthropoda	Insecta	Hymenoptera	Formicidae			OTU_356;size=206	Eukaryota	Arthropoda	Insecta	Hymenoptera	Formicidae			5	5	5	A	200	0	0	0	0	0	0	0	0	0	0	0	0	0	0	0	0	0	200	0	0	0	0	0	0	0	0
GBAH11544-15	BOLD:ACV7826	89.4%	94.4%	311	Arthropoda	Insecta	Hymenoptera	Formicidae			OTU_3978;size=2	Eukaryota	Arthropoda	Insecta	Hymenoptera	Formicidae			5	5	5	A	2	0	0	0	0	0	0	0	0	0	0	0	0	0	0	0	0	0	0	0	2	0	0	0	0	0	0
GBAH11543-15	BOLD:ACD4901	89.2%	94.6%	315	Arthropoda	Insecta	Hymenoptera	Formicidae			OTU_3976;size=2	Eukaryota	Arthropoda	Insecta	Hymenoptera	Formicidae			5	5	5	A	2	0	0	0	0	0	0	0	0	0	0	0	0	0	0	0	0	0	0	0	2	0	0	0	0	0	0
GBAH18977-19	BOLD:AAA3534	100.0%	100.0%	313	Arthropoda	Insecta	Hymenoptera	Halictidae	Halictus	Halictus_rubicundus	OTU_3233;size=13	Eukaryota	Arthropoda	Insecta	Hymenoptera	Halictidae	Halictus	Halictus_rubicundus	7	7	7	A	6	0	0	0	0	0	0	0	0	0	0	0	0	0	0	0	0	0	0	0	0	6	0	0	0	0	0
FBAPD595-11	BOLD:AAD5869	100.0%	96.99%	313	Arthropoda	Insecta	Hymenoptera	Halictidae	Halictus		OTU_1246;size=78	Eukaryota	Arthropoda	Insecta	Hymenoptera	Halictidae	Halictus	Halictus_simplex	6	6	7	C	36	0	0	0	0	0	0	0	0	0	0	0	0	0	0	0	0	0	0	0	0	36	0	0	0	0	0
CJP025-14	BOLD:ACH2774	99.4%	99.7%	313	Arthropoda	Insecta	Hymenoptera	Halictidae	Lasioglossum	Lasioglossum_albipes	OTU_2709;size=12	Eukaryota	Arthropoda	Insecta	Hymenoptera	Halictidae	Lasioglossum	Lasioglossum_albipes	7	7	7	A	7	0	0	0	0	0	0	0	0	0	0	0	0	0	0	0	0	0	0	0	0	7	0	0	0	0	0
FBAPC427-10	BOLD:ADX6576	99.7%	99.8%	313	Arthropoda	Insecta	Hymenoptera	Halictidae	Lasioglossum	Lasioglossum_fulvicorne	OTU_2870;size=10	Eukaryota	Arthropoda	Insecta	Hymenoptera	Halictidae	Lasioglossum	Lasioglossum_fulvicorne	7	7	7	A	6	0	0	0	0	0	0	0	0	0	0	0	0	0	0	0	0	0	0	0	0	6	0	0	0	0	0
GBAH19016-19	BOLD:AAY5433	100.0%	100.0%	313	Arthropoda	Insecta	Hymenoptera	Halictidae	Lasioglossum	Lasioglossum_laticeps	OTU_1918;size=21	Eukaryota	Arthropoda	Insecta	Hymenoptera	Halictidae	Lasioglossum	Lasioglossum_laticeps	7	7	7	A	19	0	0	0	0	0	0	0	0	0	0	0	0	0	0	0	0	0	0	0	0	19	0	0	0	0	0
BEEEE100-15	BOLD:AAA2322	100.0%	100.0%	313	Arthropoda	Insecta	Hymenoptera	Halictidae	Lasioglossum	Lasioglossum_leucozonium	OTU_2587;size=20	Eukaryota	Arthropoda	Insecta	Hymenoptera	Halictidae	Lasioglossum	Lasioglossum_leucozonium	7	7	7	A	14	0	0	0	0	0	0	0	0	0	0	0	0	0	0	0	0	0	0	0	0	14	0	0	0	0	0
POLLE1309-19	BOLD:AAE5496	100.0%	100.0%	313	Arthropoda	Insecta	Hymenoptera	Halictidae	Lasioglossum	Lasioglossum_malachurum	OTU_2182;size=34	Eukaryota	Arthropoda	Insecta	Hymenoptera	Halictidae	Lasioglossum	Lasioglossum_malachurum	7	7	7	A	20	0	0	0	0	0	0	0	0	0	0	0	0	0	0	0	0	0	0	0	0	20	0	0	0	0	0
POLLE3199-19	BOLD:AAD9335	100.0%	100.0%	313	Arthropoda	Insecta	Hymenoptera	Halictidae	Lasioglossum	Lasioglossum_morio	OTU_2586;size=25	Eukaryota	Arthropoda	Insecta	Hymenoptera	Halictidae	Lasioglossum	Lasioglossum_morio	7	7	7	A	21	0	0	0	0	0	0	0	0	0	0	0	0	0	0	0	0	0	0	0	0	21	0	0	0	0	0
FBAPC1039-11	BOLD:ABW1210	92.9%	96.3%	312	Arthropoda	Insecta	Hymenoptera	Halictidae	Lasioglossum		OTU_1120;size=44	Eukaryota	Arthropoda	Insecta	Hymenoptera	Halictidae	Lasioglossum		6	6	6	A	44	0	0	0	0	0	0	0	0	0	0	0	0	0	0	0	0	0	0	0	0	44	0	0	0	0	0
POLLE528-19	BOLD:AAI6480	99.7%	96.99%	312	Arthropoda	Insecta	Hymenoptera	Halictidae	Seladonia		OTU_913;size=241	Eukaryota	Arthropoda	Insecta	Hymenoptera	Halictidae	Seladonia	Seladonia_subaurata	6	6	7	C	26	0	0	0	0	0	0	0	0	0	0	0	0	0	0	0	0	0	0	0	0	26	0	0	0	0	0
POLLE450-19	BOLD:AED2841	98.7%	96.99%	312	Arthropoda	Insecta	Hymenoptera	Halictidae	Seladonia		OTU_1077;size=855	Eukaryota	Arthropoda	Insecta	Hymenoptera	Halictidae	Seladonia		6	6	6	A	19	0	0	0	0	0	0	0	0	0	0	0	0	0	0	0	0	0	0	0	0	19	0	0	0	0	0
GBMIN77572-17	BOLD:AAI1095	98.4%	99.2%	313	Arthropoda	Insecta	Hymenoptera	Ichneumonidae	Ophion	Ophion_minutus	OTU_1814;size=2349	Eukaryota	Arthropoda	Insecta	Hymenoptera	Ichneumonidae	Ophion	Ophion_minutus	7	7	7	A	3	0	0	0	0	0	0	0	0	0	0	0	0	0	0	0	0	0	0	0	0	3	0	0	0	0	0
GBAH10275-15	BOLD:AAI1095	99.7%	99.8%	313	Arthropoda	Insecta	Hymenoptera	Ichneumonidae	Ophion	Ophion_minutus	OTU_660;size=1704	Eukaryota	Arthropoda	Insecta	Hymenoptera	Ichneumonidae	Ophion	Ophion_minutus	7	7	7	A	7	0	0	0	0	0	0	0	0	0	0	0	0	0	0	0	0	0	0	0	0	0	0	0	7	0	0
GBMIN77576-17	BOLD:ADG1578	100.0%	96.99%	313	Arthropoda	Insecta	Hymenoptera	Ichneumonidae	Ophion		OTU_369;size=2460	Eukaryota	Arthropoda	Insecta	Hymenoptera	Ichneumonidae	Ophion	Ophion_mocsaryi	6	6	7	C	5	0	0	0	0	0	0	0	0	0	0	0	0	0	0	0	0	0	0	0	0	0	0	0	0	0	0
GBAH9568-15	BOLD:ACS3763	100.0%	100.0%	313	Arthropoda	Insecta	Hymenoptera	Ichneumonidae	Ophion	Ophion_aff._scutellaris_A_MDS2014	OTU_108;size=59138	Eukaryota	Arthropoda	Insecta	Hymenoptera	Ichneumonidae	Ophion		6	6	6	A	175	7	4	0	0	0	3	13	0	4	4	0	0	0	0	0	0	0	0	0	0	11	0	6	37	9	18
GBMIN78009-17		95.8%	96.99%	313	Arthropoda	Insecta	Hymenoptera	Ichneumonidae	Ophion		OTU_1598;size=462	Eukaryota	Arthropoda	Insecta	Hymenoptera	Ichneumonidae	Ophion		6	6	6	A	9	0	0	0	0	0	0	0	0	0	0	0	0	0	0	0	0	0	0	0	0	0	0	0	9	0	0
GBMIN77578-17	BOLD:ABV8262	99.7%	96.99%	313	Arthropoda	Insecta	Hymenoptera	Ichneumonidae	Ophion		OTU_270;size=6926	Eukaryota	Arthropoda	Insecta	Hymenoptera	Ichneumonidae	Ophion		6	6	6	A	14	0	0	0	0	0	0	0	0	0	0	0	0	0	0	0	0	0	0	0	0	0	0	0	8	0	6
GMGMJ296-14	BOLD:ACR2872	100.0%	100.0%	313	Arthropoda	Insecta	Hymenoptera	Ichneumonidae	Ophion	Ophion_longigena	OTU_254;size=13929	Eukaryota	Arthropoda	Insecta	Hymenoptera	Ichneumonidae	Ophion		6	6	6	A	14	0	0	0	0	0	0	6	0	0	0	0	0	0	0	0	0	0	0	0	0	0	0	0	5	0	0
COLHH312-18	BOLD:AAK5596	95.8%	96.99%	312	Arthropoda	Insecta	Hymenoptera	Ichneumonidae	Ophion		OTU_668;size=2131	Eukaryota	Arthropoda	Insecta	Hymenoptera	Ichneumonidae	Ophion		6	6	6	A	6	0	0	0	0	0	0	0	0	0	0	0	0	0	0	0	0	0	0	0	0	0	0	0	0	0	0
GBMIN78009-17		96.5%	96.99%	315	Arthropoda	Insecta	Hymenoptera	Ichneumonidae	Ophion		OTU_1913;size=297	Eukaryota	Arthropoda	Insecta	Hymenoptera	Ichneumonidae	Ophion		6	6	6	A	3	0	0	0	0	0	0	0	0	0	0	0	0	0	0	0	0	0	0	0	0	0	0	0	0	0	0
GBMIN78009-17		94.5%	96.8%	308	Arthropoda	Insecta	Hymenoptera	Ichneumonidae	Ophion		OTU_779;size=761	Eukaryota	Arthropoda	Insecta	Hymenoptera	Ichneumonidae	Ophion		6	6	6	A	3	0	0	0	0	0	0	0	0	0	0	0	0	0	0	0	0	0	0	0	0	0	0	0	0	0	0
BCHYM8585-15	BOLD:ABU9166	99.0%	99.5%	313	Arthropoda	Insecta	Hymenoptera	Ichneumonidae	Pimpla	Pimpla_insignatoria	OTU_297;size=900	Eukaryota	Arthropoda	Insecta	Hymenoptera	Ichneumonidae	Pimpla		6	6	6	A	13	0	0	0	0	0	0	0	0	0	0	0	0	0	0	0	0	0	0	0	0	0	0	0	13	0	0
GMGMJ1335-14	BOLD:ACG6878	99.3%	96.6%	292	Arthropoda	Insecta	Hymenoptera	Ichneumonidae	Aptesis		OTU_565;size=791	Eukaryota	Arthropoda	Insecta	Hymenoptera	Ichneumonidae			5	5	5	A	3	0	0	0	0	0	0	0	0	0	0	0	0	0	0	0	0	0	0	0	0	3	0	0	0	0	0
TTHYW066-08		94.2%	96.6%	310	Arthropoda	Insecta	Hymenoptera	Ichneumonidae			OTU_447;size=597	Eukaryota	Arthropoda	Insecta	Hymenoptera	Ichneumonidae			5	5	5	A	4	0	0	0	0	0	0	0	0	0	0	0	0	0	0	0	0	0	0	0	0	0	0	0	4	0	0
FBHAP573-09	BOLD:AAK5812	100.0%	100.0%	313	Arthropoda	Insecta	Hymenoptera	Megachilidae	Hoplitis	Hoplitis_leucomelana	OTU_3318;size=4	Eukaryota	Arthropoda	Insecta	Hymenoptera	Megachilidae	Hoplitis	Hoplitis_leucomelana	7	7	7	A	4	0	0	0	0	0	0	0	0	0	0	0	0	0	0	0	0	0	0	0	0	4	0	0	0	0	0
GBACU2118-13	BOLD:AAD5414	100.0%	96.99%	312	Arthropoda	Insecta	Hymenoptera	Megachilidae	Megachile		OTU_1139;size=49	Eukaryota	Arthropoda	Insecta	Hymenoptera	Megachilidae	Megachile	Megachile_versicolor	6	6	7	C	3	0	0	0	0	0	0	0	0	0	0	0	0	0	0	0	0	0	0	0	0	3	0	0	0	0	0
BEEEE226-15	BOLD:ABZ3482	100.0%	96.99%	313	Arthropoda	Insecta	Hymenoptera	Megachilidae	Megachile		OTU_3664;size=5	Eukaryota	Arthropoda	Insecta	Hymenoptera	Megachilidae	Megachile	Megachile_willughbiella	6	6	7	C	5	0	0	0	0	0	0	0	0	0	0	0	0	0	0	0	0	0	0	0	0	5	0	0	0	0	0
FBHAP302-09	BOLD:AAD6282	100.0%	96.99%	313	Arthropoda	Insecta	Hymenoptera	Megachilidae	Osmia		OTU_219;size=679	Eukaryota	Arthropoda	Insecta	Hymenoptera	Megachilidae	Osmia	Osmia_bicornis	6	6	7	C	15	0	0	0	0	0	0	0	0	0	0	0	0	0	0	0	0	0	0	0	0	15	0	0	0	0	0
FBAPB447-09	BOLD:AAF1587	100.0%	100.0%	313	Arthropoda	Insecta	Hymenoptera	Megachilidae	Trachusa	Trachusa_byssina	OTU_1216;size=45	Eukaryota	Arthropoda	Insecta	Hymenoptera	Megachilidae	Trachusa	Trachusa_byssina	7	7	7	A	41	0	0	0	0	0	0	0	0	0	0	0	0	0	0	0	0	0	0	0	0	41	0	0	0	0	0
POLLE103-18	BOLD:AAI9629	100.0%	100.0%	313	Arthropoda	Insecta	Hymenoptera	Melittidae	Dasypoda	Dasypoda_hirtipes	OTU_3655;size=8	Eukaryota	Arthropoda	Insecta	Hymenoptera	Melittidae	Dasypoda	Dasypoda_hirtipes	7	7	7	A	8	0	0	0	0	0	0	0	0	0	0	0	0	0	0	0	0	0	0	0	0	8	0	0	0	0	0
GMBCD5312-18	BOLD:ABY6843	98.7%	98.9%	304	Arthropoda	Insecta	Hymenoptera	Mymaridae	Lymaenon		OTU_2589;size=19	Eukaryota	Arthropoda	Insecta	Hymenoptera	Mymaridae	Lymaenon		5	6	5	B	19	0	0	0	0	0	0	0	0	0	0	0	0	0	0	0	0	0	0	0	0	0	0	0	0	19	0
AUSCL061-12	BOLD:ACE6503	97.4%	98.7%	313	Arthropoda	Insecta	Hymenoptera	Mymaridae	Lymaenon		OTU_2731;size=6	Eukaryota	Arthropoda	Insecta	Hymenoptera	Mymaridae	Lymaenon		5	6	5	B	6	0	0	6	0	0	0	0	0	0	0	0	0	0	0	0	0	0	0	0	0	0	0	0	0	0	0
GMAMF291-15		100.0%	92.7%	262	Arthropoda	Insecta	Hymenoptera	Mymaridae			OTU_1192;size=96	Eukaryota	Arthropoda	Insecta	Hymenoptera	Mymaridae			5	5	5	A	94	0	0	0	0	0	0	0	0	0	0	0	0	13	0	0	0	0	81	0	0	0	0	0	0	0	0
GMPQI313-19	BOLD:AEA3605	96.1%	96.99%	307	Arthropoda	Insecta	Hymenoptera	Mymaridae	Lymaenon		OTU_2125;size=35	Eukaryota	Arthropoda	Insecta	Hymenoptera	Mymaridae			5	5	5	A	34	0	0	0	0	0	0	0	0	0	0	0	0	0	0	0	0	0	34	0	0	0	0	0	0	0	0
GMAMF291-15		96.6%	90.8%	262	Arthropoda	Insecta	Hymenoptera	Mymaridae			OTU_3554;size=17	Eukaryota	Arthropoda	Insecta	Hymenoptera	Mymaridae			4	5	4	B	16	0	0	0	0	0	0	0	0	0	0	0	0	4	0	0	0	0	12	0	0	0	0	0	0	0	0
GMPQG399-19	BOLD:AEA2097	99.7%	99.3%	304	Arthropoda	Insecta	Hymenoptera	Mymaridae	Gonatocerus		OTU_3977;size=2	Eukaryota	Arthropoda	Insecta	Hymenoptera	Mymaridae			5	5	5	A	2	0	0	0	0	0	0	0	0	0	0	0	0	0	0	0	0	0	0	0	2	0	0	0	0	0	0
AUSBC124-12	BOLD:ABX3571	98.3%	98.0%	297	Arthropoda	Insecta	Hymenoptera	Platygastridae			OTU_205;size=474	Eukaryota	Arthropoda	Insecta	Hymenoptera	Platygastridae			4	5	4	B	458	0	0	0	0	0	0	0	0	0	0	0	0	0	0	0	0	0	0	0	0	0	0	0	0	0	0
GMPQI534-19	BOLD:AEA2454	92.7%	96.2%	303	Arthropoda	Insecta	Hymenoptera	Platygastridae			OTU_2181;size=14	Eukaryota	Arthropoda	Insecta	Hymenoptera	Platygastridae			3	5	3	B	14	0	0	0	0	0	0	0	0	0	0	0	0	0	0	0	0	0	0	0	0	0	0	0	0	0	0
AUSBC1477-12	BOLD:ABX6082	92.9%	94.8%	294	Arthropoda	Insecta	Hymenoptera	Platygastridae			OTU_213;size=697	Eukaryota	Arthropoda	Insecta	Hymenoptera	Platygastridae			1	5	1	B	679	0	0	0	0	0	0	0	0	0	0	0	0	0	22	0	0	0	657	0	0	0	0	0	0	0	0
OPPQC1847-17	BOLD:AAU9192	89.8%	94.9%	304	Arthropoda	Insecta	Hymenoptera	Platygastridae			OTU_2658;size=11	Eukaryota	Arthropoda	Insecta	Hymenoptera	Platygastridae			5	5	5	A	11	0	0	0	0	0	0	0	0	0	0	0	0	0	0	0	0	0	0	11	0	0	0	0	0	0	0
AUSCL072-12	BOLD:ABX6994	98.7%	98.2%	297	Arthropoda	Insecta	Hymenoptera	Platygastridae			OTU_3553;size=3	Eukaryota	Arthropoda	Insecta	Hymenoptera	Platygastridae			4	5	4	B	3	0	0	0	0	0	0	0	0	0	0	0	0	0	0	0	0	3	0	0	0	0	0	0	0	0	0
MCCAA8405-20	BOLD:AED7126	88.3%	93.1%	298	Arthropoda	Insecta	Hymenoptera	Platygastridae			OTU_3549;size=3	Eukaryota	Arthropoda	Insecta	Hymenoptera	Platygastridae			3	5	3	B	3	0	0	0	0	0	0	0	0	0	0	0	0	0	0	3	0	0	0	0	0	0	0	0	0	0	0
OPPAM1930-17	BOLD:AAN7826	87.8%	92.8%	303	Arthropoda	Insecta	Hymenoptera	Pompilidae			OTU_3665;size=3	Eukaryota	Arthropoda	Insecta	Hymenoptera	Pompilidae			5	5	5	A	3	0	0	0	0	0	0	0	0	0	0	0	0	0	0	0	0	0	0	0	0	3	0	0	0	0	0
GMCWM155-15	BOLD:AAH3472	99.7%	96.4%	286	Arthropoda	Insecta	Hymenoptera	Pompilidae			OTU_839;size=80	Eukaryota	Arthropoda	Insecta	Hymenoptera	Pompilidae			2	5	2	B	80	0	0	0	0	0	0	0	0	0	0	0	0	80	0	0	0	0	0	0	0	0	0	0	0	0	0
OPPOI440-17	BOLD:ACI7759	89.3%	94.6%	307	Arthropoda	Insecta	Hymenoptera	Torymidae			OTU_240;size=1017	Eukaryota	Arthropoda	Insecta	Hymenoptera	Torymidae			4	5	4	B	1013	0	0	0	0	0	0	0	0	0	0	14	0	112	89	43	0	314	5	436	0	0	0	0	0	0	0
OPPEG902-17	BOLD:ABW3143	91.4%	95.1%	303	Arthropoda	Insecta	Hymenoptera	Torymidae	Torymus		OTU_328;size=217	Eukaryota	Arthropoda	Insecta	Hymenoptera	Torymidae			5	5	5	A	214	0	0	177	0	0	37	0	0	0	0	0	0	0	0	0	0	0	0	0	0	0	0	0	0	0	0
OPPOI440-17	BOLD:ACI7759	90.2%	95.1%	307	Arthropoda	Insecta	Hymenoptera	Torymidae	Torymus		OTU_3214;size=39	Eukaryota	Arthropoda	Insecta	Hymenoptera	Torymidae			5	5	5	A	38	0	0	0	0	0	0	0	0	0	0	0	0	0	2	3	0	8	2	23	0	0	0	0	0	0	0
OPPEE3833-17	BOLD:ACV7949	88.9%	94.3%	306	Arthropoda	Insecta	Hymenoptera	Pteromalidae			OTU_2238;size=23	Eukaryota	Arthropoda	Insecta	Hymenoptera	Torymidae			4	4	5	C	21	0	0	0	0	0	0	0	0	0	0	0	0	0	2	3	0	4	0	12	0	0	0	0	0	0	0
GBAH7369-13	BOLD:ACI1883	90.0%	95.0%	309	Arthropoda	Insecta	Hymenoptera	Pteromalidae	Anisopteromalus		OTU_2438;size=14	Eukaryota	Arthropoda	Insecta	Hymenoptera	Torymidae			4	4	5	C	12	0	0	0	0	0	0	0	0	0	0	0	0	0	0	0	0	0	0	12	0	0	0	0	0	0	0
OPPOI440-17	BOLD:ACI7759	88.9%	94.5%	307	Arthropoda	Insecta	Hymenoptera	Torymidae			OTU_4007;size=3	Eukaryota	Arthropoda	Insecta	Hymenoptera	Torymidae			4	5	4	B	2	0	0	0	0	0	0	0	0	0	0	0	0	0	0	0	0	0	0	2	0	0	0	0	0	0	0
GCQT1824-17		99.0%	96.1%	286	Arthropoda	Insecta	Hymenoptera	Eulophidae			OTU_938;size=39	Eukaryota	Arthropoda	Insecta	Hymenoptera	Trichogrammatidae	Trichogramma		4	4	6	C	39	0	0	0	0	0	0	0	0	0	0	0	0	0	0	0	0	0	0	0	0	0	0	0	0	0	0
GBAH8582-14	BOLD:ADY5798	100.0%	96.99%	304	Arthropoda	Insecta	Hymenoptera	Trichogrammatidae	Trichogramma		OTU_655;size=61	Eukaryota	Arthropoda	Insecta	Hymenoptera	Trichogrammatidae	Trichogramma		6	6	6	A	61	0	0	0	0	0	0	0	0	0	0	0	0	0	0	0	0	0	0	0	0	0	0	0	0	0	0
NSWHO4861-18	BOLD:ADU1589	92.8%	96.2%	306	Arthropoda	Insecta	Hymenoptera	Trichogrammatidae			OTU_228;size=637	Eukaryota	Arthropoda	Insecta	Hymenoptera	Trichogrammatidae			4	5	4	B	625	0	0	0	0	0	0	0	0	0	0	0	0	0	0	0	0	0	0	0	0	0	0	0	0	0	0
GMPQC1132-19	BOLD:ADS8106	93.4%	96.2%	305	Arthropoda	Insecta	Hymenoptera	Trichogrammatidae			OTU_2995;size=5	Eukaryota	Arthropoda	Insecta	Hymenoptera	Trichogrammatidae			5	5	5	A	5	0	0	0	0	0	0	0	0	0	0	0	0	0	0	0	0	5	0	0	0	0	0	0	0	0	0
GBAH9074-14	BOLD:AAM3988	99.7%	96.99%	313	Arthropoda	Insecta	Hymenoptera	Vespidae	Dolichovespula		OTU_494;size=597	Eukaryota	Arthropoda	Insecta	Hymenoptera	Vespidae	Dolichovespula	Dolichovespula_saxonica	6	6	7	C	11	0	0	0	0	0	0	0	0	0	0	0	0	0	0	0	0	0	0	0	0	11	0	0	0	0	0
UGEAA002-16		99.7%	99.8%	313	Arthropoda	Insecta	Hymenoptera	Vespidae	Vespula	Vespula_vulgaris	OTU_362;size=1986	Eukaryota	Arthropoda	Insecta	Hymenoptera	Vespidae	Vespula	Vespula_vulgaris	6	7	6	B	14	0	0	0	0	0	0	0	0	0	0	0	0	0	0	0	0	0	0	0	0	0	0	0	0	0	0
GBSYM2316-13	BOLD:AAN3782	99.0%	99.5%	312	Arthropoda	Insecta	Hymenoptera	Philanthidae	Philanthus	Philanthus_triangulum	OTU_2243;size=61	Eukaryota	Arthropoda	Insecta	Hymenoptera		Philanthus	Philanthus_triangulum	7	7	7	A	14	0	0	0	0	0	0	0	0	0	0	0	0	0	0	0	0	0	0	0	0	14	0	0	0	0	0
GMPQC570-19	BOLD:ADZ9340	92.1%	95.7%	305	Arthropoda	Insecta	Hymenoptera	Trichogrammatidae			OTU_2582;size=8	Eukaryota	Arthropoda	Insecta	Hymenoptera				4	4	4	A	8	0	0	0	0	0	0	0	0	0	0	0	0	0	0	0	0	0	0	0	0	0	0	0	0	0	0
CNGRM198-13	BOLD:ACH2106	81.5%	89.5%	308	Arthropoda	Insecta	Hymenoptera				OTU_3653;size=5	Eukaryota	Arthropoda	Insecta	Hymenoptera				1	4	1	B	5	0	0	0	0	0	0	0	0	0	0	0	0	0	0	0	0	0	0	0	0	0	0	0	0	0	0
GBMIN17865-13	BOLD:ACD8107	92.2%	88.9%	268	Arthropoda	Insecta	Hymenoptera				OTU_269;size=360	Eukaryota	Arthropoda	Insecta	Hymenoptera				4	4	4	A	353	0	0	0	0	0	0	0	0	0	0	0	0	0	0	0	0	0	0	0	353	0	0	0	0	0	0
OPPHI967-17	BOLD:ACK2653	89.3%	94.5%	307	Arthropoda	Insecta	Hymenoptera	Mymaridae			OTU_237;size=339	Eukaryota	Arthropoda	Insecta	Hymenoptera				4	4	4	A	339	0	0	0	0	0	0	0	0	0	0	0	0	0	0	0	0	0	0	0	0	0	0	0	0	0	0
MBPWP014-19		99.3%	96.6%	288	Arthropoda	Insecta	Hymenoptera	Pteromalidae	Spalangia		OTU_384;size=152	Eukaryota	Arthropoda	Insecta	Hymenoptera				4	4	4	A	152	0	0	0	0	0	0	0	152	0	0	0	0	0	0	0	0	0	0	0	0	0	0	0	0	0	0
GMCWN044-15	BOLD:ACZ4058	81.9%	85.1%	271	Arthropoda	Insecta	Hymenoptera				OTU_441;size=132	Eukaryota	Arthropoda	Insecta	Hymenoptera				2	4	2	B	132	0	0	0	0	0	0	0	0	0	0	132	0	0	0	0	0	0	0	0	0	0	0	0	0	0	0
NZHYM3003-20		92.2%	92.9%	293	Arthropoda	Insecta	Hymenoptera	Pemphredonidae			OTU_527;size=101	Eukaryota	Arthropoda	Insecta	Hymenoptera				4	4	4	A	101	0	0	0	0	0	0	0	0	0	0	101	0	0	0	0	0	0	0	0	0	0	0	0	0	0	0
GMAMT356-16	BOLD:ACV6685	99.7%	92.5%	259	Arthropoda	Insecta	Hymenoptera	Platygastridae			OTU_1626;size=54	Eukaryota	Arthropoda	Insecta	Hymenoptera				1	4	1	B	51	0	0	0	0	0	0	0	0	0	0	0	0	3	2	0	0	0	35	0	11	0	0	0	0	0	0
AACTA1191-20	BOLD:ABX8671	99.7%	99.5%	302	Arthropoda	Insecta	Hymenoptera	Platygastridae			OTU_1285;size=47	Eukaryota	Arthropoda	Insecta	Hymenoptera				4	4	4	A	45	0	0	0	0	0	0	0	0	0	0	0	0	0	0	0	0	0	45	0	0	0	0	0	0	0	0
GMPQI269-19	BOLD:AEA2578	91.9%	95.9%	307	Arthropoda	Insecta	Hymenoptera	Trichogrammatidae			OTU_1284;size=38	Eukaryota	Arthropoda	Insecta	Hymenoptera				4	4	4	A	36	0	0	0	0	0	0	0	0	0	0	0	0	0	0	0	3	0	33	0	0	0	0	0	0	0	0
GMQQO067-18	BOLD:ADG6276	85.2%	92.6%	304	Arthropoda	Insecta	Hymenoptera	Platygastridae			OTU_1508;size=31	Eukaryota	Arthropoda	Insecta	Hymenoptera				3	4	3	B	30	0	0	0	0	0	0	0	0	0	0	0	0	0	0	0	0	3	25	0	2	0	0	0	0	0	0
MCCAA8685-20	BOLD:ABX1661	90.7%	94.7%	300	Arthropoda	Insecta	Hymenoptera	Platygastridae			OTU_2035;size=16	Eukaryota	Arthropoda	Insecta	Hymenoptera				3	4	3	B	16	0	0	0	0	0	0	0	0	0	0	16	0	0	0	0	0	0	0	0	0	0	0	0	0	0	0
AACTA3750-20	BOLD:ABX1499	97.0%	98.0%	301	Arthropoda	Insecta	Hymenoptera	Platygastridae			OTU_2991;size=7	Eukaryota	Arthropoda	Insecta	Hymenoptera				3	4	3	B	7	0	0	0	0	0	0	0	0	0	0	0	0	0	7	0	0	0	0	0	0	0	0	0	0	0	0
GMAMS828-15	BOLD:ACW8143	100.0%	88.7%	235	Arthropoda	Insecta	Hymenoptera				OTU_3070;size=5	Eukaryota	Arthropoda	Insecta	Hymenoptera				3	4	3	B	5	0	0	0	0	0	0	0	0	0	0	0	0	0	0	0	0	0	0	0	0	0	0	5	0	0	0
GBMNB63887-20	BOLD:AED4699	88.9%	94.5%	307	Arthropoda	Insecta	Hymenoptera	Encyrtidae			OTU_3215;size=6	Eukaryota	Arthropoda	Insecta	Hymenoptera				4	4	4	A	4	0	0	0	0	0	0	0	0	0	0	0	0	0	0	0	0	0	0	4	0	0	0	0	0	0	0
GMPQC470-19	BOLD:ADZ8720	90.3%	94.8%	310	Arthropoda	Insecta	Hymenoptera	Dryinidae			OTU_3779;size=4	Eukaryota	Arthropoda	Insecta	Hymenoptera				4	4	4	A	4	0	0	0	0	0	0	4	0	0	0	0	0	0	0	0	0	0	0	0	0	0	0	0	0	0	0
GBMNB63687-20	BOLD:AED9381	92.8%	96.4%	307	Arthropoda	Insecta	Hymenoptera	Encyrtidae	Aenasius		OTU_3535;size=3	Eukaryota	Arthropoda	Insecta	Hymenoptera				4	4	4	A	3	0	0	0	0	0	0	0	0	0	0	0	0	0	0	0	0	0	0	0	3	0	0	0	0	0	0
HYAT484-11	BOLD:AAZ4481	89.1%	94.6%	313	Arthropoda	Insecta	Hymenoptera	Dryinidae			OTU_3370;size=3	Eukaryota	Arthropoda	Insecta	Hymenoptera				3	4	3	B	3	3	0	0	0	0	0	0	0	0	0	0	0	0	0	0	0	0	0	0	0	0	0	0	0	0	0
GMFIR015-12	BOLD:ACC2479	86.3%	89.3%	291	Arthropoda	Insecta	Hymenoptera				OTU_111;size=2643	Eukaryota	Arthropoda	Insecta	Hymenoptera				1	4	1	B	2	0	0	0	0	0	0	0	0	0	0	0	0	0	0	0	0	0	0	2	0	0	0	0	0	0	0
BCISP1994-15		89.4%	94.6%	312	Arthropoda	Insecta	Coleoptera	Curculionidae			OTU_11;size=28442	Eukaryota	Ascomycota	Sordariomycetes	Hypocreales	Cordycipitaceae	Parengyodontium	Parengyodontium_album	1	1	7	C	7	0	0	0	0	0	0	0	0	0	0	0	0	0	0	0	0	0	0	0	0	3	0	0	0	0	0
GBAN2263-09		86.8%	93.1%	311	Annelida	Polychaeta		Capitellidae			OTU_3312;size=5	Eukaryota	Ascomycota	Sordariomycetes	Hypocreales	Cordycipitaceae			1	1	5	C	4	0	0	0	0	0	0	0	0	0	0	0	0	0	0	0	0	0	0	0	0	0	0	0	0	0	0
GBCL3401-07		88.6%	89.2%	281	Arthropoda	Insecta	Coleoptera				OTU_304;size=522	Eukaryota	Ascomycota	Sordariomycetes	Hypocreales	Nectriaceae	Fusarium		1	1	6	C	453	0	0	0	0	0	0	0	0	0	0	0	0	0	0	0	0	0	0	0	93	0	0	4	0	0	0
GBMHH22160-19		86.9%	93.3%	313	Arthropoda	Insecta	Hemiptera	Reduviidae			OTU_2652;size=98	Eukaryota	Ascomycota	Sordariomycetes	Hypocreales	Nectriaceae	Fusarium		1	1	6	C	61	0	0	0	0	0	0	0	0	0	0	0	0	0	0	0	0	0	0	0	61	0	0	0	0	0	0
GBA25705-15		92.2%	95.1%	307	Arthropoda	Arachnida	Araneae	Nemesiidae	Aname		OTU_2371;size=13	Eukaryota	Ascomycota	Sordariomycetes	Hypocreales	Nectriaceae			1	1	5	C	11	0	0	0	0	0	0	0	0	0	0	0	0	0	0	0	0	0	0	0	0	0	0	0	0	0	0
BCISP1994-15		90.1%	94.9%	312	Arthropoda	Insecta	Coleoptera	Curculionidae			OTU_1848;size=35	Eukaryota	Ascomycota	Sordariomycetes	Hypocreales				1	1	4	C	35	15	0	0	0	0	0	0	0	0	0	0	0	0	0	0	0	0	0	0	0	0	0	0	0	0	0
LNAUU2030-15		86.3%	92.0%	306	Arthropoda	Insecta	Lepidoptera	Crambidae			OTU_3334;size=4	Eukaryota	Ascomycota	Sordariomycetes	Hypocreales				1	1	4	C	4	0	0	0	0	0	0	0	0	0	0	0	0	0	0	0	0	0	0	0	0	0	0	0	0	0	4
MSSCA004-16		91.1%	88.7%	270	Arthropoda	Arachnida	Sarcoptiformes				OTU_688;size=125	Eukaryota	Ascomycota	Sordariomycetes	Hypocreales				1	1	4	C	39	0	0	0	0	0	0	0	0	0	0	0	0	0	0	0	0	0	0	0	0	0	0	0	0	0	10
GBAN2263-09		90.7%	95.0%	311	Annelida	Polychaeta		Capitellidae	Dasybranchus		OTU_239;size=1086	Eukaryota	Ascomycota	Sordariomycetes	Hypocreales				1	1	4	C	1076	0	0	0	0	0	0	0	0	0	0	0	0	4	0	7	0	89	4	23	3	0	0	0	0	46	4
ARTNO205-17	BOLD:AAV3155	100.0%	100.0%	313	Arthropoda	Diplopoda	Julida	Julidae	Ommatoiulus	Ommatoiulus_sabulosus	OTU_2447;size=19	Eukaryota	Arthropoda	Diplopoda	Julida	Julidae	Ommatoiulus	Ommatoiulus_sabulosus	7	7	7	A	8	0	0	0	0	0	0	0	0	0	0	0	0	0	0	0	0	0	0	0	0	8	0	0	0	0	0
GBMIX1553-15	BOLD:ACS9855	97.4%	98.7%	313	Arthropoda	Diplopoda	Julida				OTU_2675;size=10	Eukaryota	Arthropoda	Diplopoda	Julida	Julidae	Ommatoiulus		4	4	6	C	3	0	0	0	0	0	0	0	0	0	0	0	0	0	0	0	0	0	0	0	0	3	0	0	0	0	0
GENHP241-11	BOLD:AAV7054	99.0%	99.5%	313	Arthropoda	Diplopoda	Julida	Julidae	Tachypodoiulus	Tachypodoiulus_niger	OTU_1203;size=109	Eukaryota	Arthropoda	Diplopoda	Julida	Julidae	Tachypodoiulus	Tachypodoiulus_niger	7	7	7	A	19	0	0	0	0	0	0	0	0	0	0	0	0	0	0	0	0	0	0	0	0	19	0	0	0	0	0
LNEL147-06	BOLD:AAC3993	99.0%	96.99%	311	Arthropoda	Insecta	Lepidoptera	Coleophoridae	Coleophora		OTU_3123;size=195	Eukaryota	Arthropoda	Insecta	Lepidoptera	Coleophoridae	Coleophora	Coleophora_flavipennella	6	6	7	C	3	0	0	0	0	0	0	0	0	0	3	0	0	0	0	0	0	0	0	0	0	0	0	0	0	0	0
GBGL26586-19	BOLD:ADR2911	92.6%	96.3%	312	Arthropoda	Insecta	Lepidoptera	Cosmopterigidae	Hyposmocoma		OTU_2871;size=8	Eukaryota	Arthropoda	Insecta	Lepidoptera	Cosmopterigidae	Hyposmocoma		4	6	4	B	8	0	0	0	0	0	0	0	0	0	0	0	0	0	0	0	0	0	0	0	0	0	0	8	0	0	0
LNSWC084-06	BOLD:AAA2673	100.0%	100.0%	313	Arthropoda	Insecta	Lepidoptera	Crambidae	Achyra	Achyra_affinitalis	OTU_50;size=5234	Eukaryota	Arthropoda	Insecta	Lepidoptera	Crambidae	Achyra	Achyra_affinitalis	7	7	7	A	5216	0	0	0	0	0	4507	0	709	0	0	0	0	0	0	0	0	0	0	0	0	0	0	0	0	0	0
ANICB244-06	BOLD:AAE6976	100.0%	99.7%	311	Arthropoda	Insecta	Lepidoptera	Crambidae	Antigastra	Antigastra_catalaunalis	OTU_1567;size=37	Eukaryota	Arthropoda	Insecta	Lepidoptera	Crambidae	Antigastra	Antigastra_catalaunalis	7	7	7	A	36	0	0	0	0	0	0	0	0	0	0	0	36	0	0	0	0	0	0	0	0	0	0	0	0	0	0
WALPB954-14	BOLD:ACK3188	98.1%	99.0%	313	Arthropoda	Insecta	Lepidoptera	Crambidae	Criophthona		OTU_501;size=107	Eukaryota	Arthropoda	Insecta	Lepidoptera	Crambidae	Criophthona		6	6	6	A	107	0	0	0	0	0	0	0	0	0	0	107	0	0	0	0	0	0	0	0	0	0	0	0	0	0	0
LOQTB606-07	BOLD:AAA5089	100.0%	100.0%	313	Arthropoda	Insecta	Lepidoptera	Crambidae	Culladia	Culladia_cuneiferellus	OTU_260;size=297	Eukaryota	Arthropoda	Insecta	Lepidoptera	Crambidae	Culladia	Culladia_cuneiferellus	7	7	7	A	297	0	0	0	0	0	0	0	0	0	0	0	0	0	0	0	0	0	0	0	0	0	297	0	0	0	0
IBLPC237-09	BOLD:AAB3830	100.0%	100.0%	313	Arthropoda	Insecta	Lepidoptera	Crambidae	Eudonia	Eudonia_mercurella	OTU_167;size=32129	Eukaryota	Arthropoda	Insecta	Lepidoptera	Crambidae	Eudonia	Eudonia_mercurella	7	7	7	A	64	0	0	2	0	0	3	0	0	0	0	0	0	0	0	0	0	0	0	0	0	7	0	0	19	6	0
LEFIG913-10	BOLD:AAB1558	99.0%	99.5%	313	Arthropoda	Insecta	Lepidoptera	Crambidae	Eudonia	Eudonia_truncicolella	OTU_1298;size=45	Eukaryota	Arthropoda	Insecta	Lepidoptera	Crambidae	Eudonia	Eudonia_truncicolella	7	7	7	A	4	0	0	0	0	0	0	0	0	0	0	0	0	0	0	0	0	0	0	0	0	4	0	0	0	0	0
GMPBK1500-18	BOLD:ADS8496	96.8%	96.99%	312	Arthropoda	Insecta	Lepidoptera	Gelechiidae			OTU_20;size=8449	Eukaryota	Arthropoda	Insecta	Lepidoptera	Crambidae			4	4	5	C	8430	0	0	0	0	0	0	0	0	0	0	0	0	0	0	0	0	0	0	0	0	9	0	0	0	0	8421
WALPB1813-14	BOLD:ACL8426	93.6%	96.8%	313	Arthropoda	Insecta	Lepidoptera	Crambidae	Eclipsiodes		OTU_10;size=12556	Eukaryota	Arthropoda	Insecta	Lepidoptera	Crambidae			5	5	5	A	12413	0	0	0	0	0	0	0	0	0	12413	0	0	0	0	0	0	0	0	0	0	0	0	0	0	0	0
GWORK365-09	BOLD:AAD2377	99.0%	99.5%	313	Arthropoda	Insecta	Lepidoptera	Erebidae	Atolmis	Atolmis_rubricollis	OTU_3661;size=3	Eukaryota	Arthropoda	Insecta	Lepidoptera	Erebidae	Atolmis	Atolmis_rubricollis	7	7	7	A	3	0	0	0	0	0	0	0	0	0	0	0	0	0	0	0	0	0	0	0	0	3	0	0	0	0	0
GBLGC338-12	BOLD:AAB6485	99.7%	99.8%	313	Arthropoda	Insecta	Lepidoptera	Erebidae	Hypena	Hypena_proboscidalis	OTU_896;size=129	Eukaryota	Arthropoda	Insecta	Lepidoptera	Erebidae	Hypena	Hypena_proboscidalis	7	7	7	A	4	0	0	0	0	0	0	0	0	0	0	0	0	0	0	0	0	0	0	0	0	0	0	0	0	0	0
PHSAU382-12	BOLD:AAC9474	100.0%	100.0%	313	Arthropoda	Insecta	Lepidoptera	Erebidae	Praxis	Praxis_marmarinopa	OTU_7;size=13528	Eukaryota	Arthropoda	Insecta	Lepidoptera	Erebidae	Praxis	Praxis_marmarinopa	7	7	7	A	13433	2	0	2	0	0	0	0	434	12991	4	0	0	0	0	0	0	0	0	0	0	0	0	0	0	0	0
LNSWF648-06	BOLD:AAA4528	100.0%	96.99%	313	Arthropoda	Insecta	Lepidoptera	Erebidae	Utetheisa		OTU_5;size=15310	Eukaryota	Arthropoda	Insecta	Lepidoptera	Erebidae	Utetheisa		6	6	6	A	15242	0	0	0	0	0	0	0	0	0	0	0	276	0	0	0	0	0	0	0	0	0	14966	0	0	0	0
ANICX1109-11	BOLD:AAF9963	94.2%	96.99%	313	Arthropoda	Insecta	Lepidoptera	Gelechiidae	Aproaerema		OTU_1930;size=22	Eukaryota	Arthropoda	Insecta	Lepidoptera	Gelechiidae	Aproaerema		6	6	6	A	22	0	0	0	0	0	0	0	22	0	0	0	0	0	0	0	0	0	0	0	0	0	0	0	0	0	0
PHSAU1175-12	BOLD:AAI9003	100.0%	100.0%	313	Arthropoda	Insecta	Lepidoptera	Gelechiidae	Deltophora	Deltophora_peltosema	OTU_109;size=1886	Eukaryota	Arthropoda	Insecta	Lepidoptera	Gelechiidae	Deltophora	Deltophora_peltosema	7	7	7	A	1792	0	0	0	0	0	0	0	0	0	0	0	0	0	0	0	0	0	0	0	1792	0	0	0	0	0	0
LOQTC068-07	BOLD:AAH4553	100.0%	100.0%	313	Arthropoda	Insecta	Lepidoptera	Gelechiidae	Ephysteris	Ephysteris_promptella	OTU_298;size=234	Eukaryota	Arthropoda	Insecta	Lepidoptera	Gelechiidae	Ephysteris	Ephysteris_promptella	7	7	7	A	234	0	0	0	0	0	0	0	0	0	0	0	0	0	0	0	0	0	0	0	0	0	0	0	0	0	0
WALPB1787-14	BOLD:ACL8313	96.2%	96.99%	313	Arthropoda	Insecta	Lepidoptera	Gelechiidae			OTU_2733;size=6	Eukaryota	Arthropoda	Insecta	Lepidoptera	Gelechiidae			5	5	5	A	6	0	0	0	6	0	0	0	0	0	0	0	0	0	0	0	0	0	0	0	0	0	0	0	0	0	0
NSWHI033-09	BOLD:AAA6766	100.0%	96.99%	313	Arthropoda	Insecta	Lepidoptera	Geometridae	Phrissogonus		OTU_39;size=4930	Eukaryota	Arthropoda	Insecta	Lepidoptera	Geometridae	Phrissogonus	Phrissogonus_laticostata	6	6	7	C	4918	0	0	4918	0	0	0	0	0	0	0	0	0	0	0	0	0	0	0	0	0	0	0	0	0	0	0
LOQB524-05	BOLD:AAA9027	100.0%	100.0%	313	Arthropoda	Insecta	Lepidoptera	Geometridae	Scopula	Scopula_hypochra	OTU_31;size=7004	Eukaryota	Arthropoda	Insecta	Lepidoptera	Geometridae	Scopula	Scopula_hypochra	6	7	6	B	6984	0	0	0	0	0	0	0	0	0	0	0	0	0	0	0	0	0	0	0	0	0	0	468	0	6502	0
LOQTB903-07	BOLD:AAE7200	95.9%	96.99%	315	Arthropoda	Insecta	Lepidoptera	Gracillariidae			OTU_665;size=133	Eukaryota	Arthropoda	Insecta	Lepidoptera	Gracillariidae			5	5	5	A	130	0	0	0	0	0	0	0	0	0	0	0	0	130	0	0	0	0	0	0	0	0	0	0	0	0	0
LOQC608-05	BOLD:AAG9293	100.0%	100.0%	313	Arthropoda	Insecta	Lepidoptera	Lycaenidae	Nacaduba	Nacaduba_biocellata	OTU_21;size=11239	Eukaryota	Arthropoda	Insecta	Lepidoptera	Lycaenidae	Nacaduba	Nacaduba_biocellata	7	7	7	A	10955	8435	27	5	2481	0	3	0	4	0	0	0	0	0	0	0	0	0	0	0	0	0	0	0	0	0	0
NOENO176-17	BOLD:AAD2274	99.0%	96.99%	313	Arthropoda	Insecta	Lepidoptera	Noctuidae	Apamea		OTU_514;size=404	Eukaryota	Arthropoda	Insecta	Lepidoptera	Noctuidae	Apamea	Apamea_lithoxylaea	6	6	7	C	5	0	0	0	0	0	0	0	0	0	0	0	0	0	0	0	0	0	0	0	0	0	0	0	0	0	0
LEATB698-13	BOLD:AAB1551	99.7%	96.99%	313	Arthropoda	Insecta	Lepidoptera	Noctuidae	Apamea		OTU_460;size=882	Eukaryota	Arthropoda	Insecta	Lepidoptera	Noctuidae	Apamea	Apamea_monoglypha	6	6	7	C	9	0	0	0	0	0	0	0	0	0	0	0	0	0	0	0	0	0	0	0	0	3	0	0	3	0	0
PHLCD658-12	BOLD:AAA4268	100.0%	100.0%	313	Arthropoda	Insecta	Lepidoptera	Noctuidae	Athetis	Athetis_tenuis	OTU_104;size=4025	Eukaryota	Arthropoda	Insecta	Lepidoptera	Noctuidae	Athetis	Athetis_tenuis	7	7	7	A	4021	0	0	0	0	0	0	4021	0	0	0	0	0	0	0	0	0	0	0	0	0	0	0	0	0	0	0
LNSWC402-07	BOLD:AAA9116	100.0%	100.0%	313	Arthropoda	Insecta	Lepidoptera	Noctuidae	Heliothis	Heliothis_punctifera	OTU_16;size=8564	Eukaryota	Arthropoda	Insecta	Lepidoptera	Noctuidae	Heliothis	Heliothis_punctifera	7	7	7	A	8546	0	8546	0	0	0	0	0	0	0	0	0	0	0	0	0	0	0	0	0	0	0	0	0	0	0	0
LASTS325-14	BOLD:AAB8993	99.0%	99.5%	313	Arthropoda	Insecta	Lepidoptera	Nolidae	Nycteola	Nycteola_revayana	OTU_1454;size=71	Eukaryota	Arthropoda	Insecta	Lepidoptera	Nolidae	Nycteola	Nycteola_revayana	7	7	7	A	7	0	0	0	0	0	0	0	0	0	0	0	0	0	0	0	0	0	0	0	0	0	0	0	7	0	0
LEFIH257-10	BOLD:AAG2792	100.0%	100.0%	313	Arthropoda	Insecta	Lepidoptera	Depressariidae	Thudaca	Thudaca_cymatistis	OTU_976;size=73	Eukaryota	Arthropoda	Insecta	Lepidoptera	Oecophoridae	Acraephnes	Acraephnes_inscripta	4	4	7	C	73	0	0	0	0	0	0	0	0	0	0	0	0	73	0	0	0	0	0	0	0	0	0	0	0	0	0
LEFIJ1015-11	BOLD:AAI8483	99.7%	99.8%	313	Arthropoda	Insecta	Lepidoptera	Pterophoridae	Buckleria	Buckleria_paludum	OTU_61;size=13423	Eukaryota	Arthropoda	Insecta	Lepidoptera	Pterophoridae	Buckleria	Buckleria_paludum	7	7	7	A	1347	0	0	0	0	0	0	0	0	0	0	0	0	0	0	0	0	0	0	0	0	0	23	0	0	0	622
PHSAU1348-12	BOLD:AAL2154	99.0%	99.5%	313	Arthropoda	Insecta	Lepidoptera	Pterophoridae	Trichoptilus	Trichoptilus_ceramodes	OTU_198;size=565	Eukaryota	Arthropoda	Insecta	Lepidoptera	Pterophoridae	Trichoptilus	Trichoptilus_ceramodes	7	7	7	A	548	0	0	0	0	0	0	0	0	0	0	0	0	0	0	0	0	0	0	0	548	0	0	0	0	0	0
NSWHM1684-11	BOLD:AAC8000	100.0%	100.0%	313	Arthropoda	Insecta	Lepidoptera	Pterophoridae	Megalorhipida	Megalorhipida_leucodactylus	OTU_773;size=90	Eukaryota	Arthropoda	Insecta	Lepidoptera	Pterophoridae	Trichoptilus		5	5	6	C	90	0	0	0	0	0	0	0	0	0	0	0	0	0	0	90	0	0	0	0	0	0	0	0	0	0	0
NSWBB335-08	BOLD:AAA5944	100.0%	100.0%	313	Arthropoda	Insecta	Lepidoptera	Pyralidae	Etiella	Etiella_behrii	OTU_24;size=6998	Eukaryota	Arthropoda	Insecta	Lepidoptera	Pyralidae	Etiella	Etiella_behrii	6	7	6	B	6964	2	0	0	0	6959	3	0	0	0	0	0	0	0	0	0	0	0	0	0	0	0	0	0	0	0	0
ANIAE1186-11	BOLD:ACT0206	97.4%	98.7%	313	Arthropoda	Insecta	Lepidoptera	Scythrididae	Scythris	Scythris_sp._ANIC10	OTU_317;size=252	Eukaryota	Arthropoda	Insecta	Lepidoptera	Scythrididae	Scythris	Scythris_sp._ANIC10	4	7	4	B	245	0	0	0	0	0	0	0	0	0	0	0	0	0	0	9	0	0	0	0	236	0	0	0	0	0	0
PHSAU1164-12	BOLD:ABX2214	100.0%	100.0%	313	Arthropoda	Insecta	Lepidoptera	Scythrididae	Scythris		OTU_67;size=3100	Eukaryota	Arthropoda	Insecta	Lepidoptera	Scythrididae	Scythris		5	6	5	B	3097	0	0	0	0	0	0	0	3097	0	0	0	0	0	0	0	0	0	0	0	0	0	0	0	0	0	0
ANIAE1186-11	BOLD:ACT0206	92.7%	96.3%	313	Arthropoda	Insecta	Lepidoptera	Scythrididae	Scythris		OTU_379;size=176	Eukaryota	Arthropoda	Insecta	Lepidoptera	Scythrididae	Scythris		4	6	4	B	170	0	0	0	0	0	0	0	0	0	0	0	0	0	0	0	0	0	0	0	170	0	0	0	0	0	0
LEFIA1135-10	BOLD:AAM2386	100.0%	100.0%	313	Arthropoda	Insecta	Lepidoptera	Tineidae	Euplocamus	Euplocamus_anthracinalis	OTU_3315;size=9	Eukaryota	Arthropoda	Insecta	Lepidoptera	Tineidae	Euplocamus	Euplocamus_anthracinalis	7	7	7	A	7	0	0	0	0	0	0	0	0	0	0	0	0	0	0	0	0	0	0	0	0	7	0	0	0	0	0
LOQTD564-08	BOLD:AAA7083	100.0%	100.0%	313	Arthropoda	Insecta	Lepidoptera	Tortricidae	Crocidosema	Crocidosema_plebejana	OTU_94;size=2156	Eukaryota	Arthropoda	Insecta	Lepidoptera	Tortricidae	Crocidosema	Crocidosema_plebejana	7	7	7	A	2153	0	0	0	0	0	0	0	21	2132	0	0	0	0	0	0	0	0	0	0	0	0	0	0	0	0	0
NLLEA1023-12	BOLD:ABW2550	99.7%	99.8%	313	Arthropoda	Insecta	Lepidoptera	Tortricidae	Cydia	Cydia_amplana	OTU_1094;size=402	Eukaryota	Arthropoda	Insecta	Lepidoptera	Tortricidae	Cydia	Cydia_amplana	7	7	7	A	6	0	0	0	0	0	0	0	0	0	0	0	0	0	0	0	0	0	0	0	0	0	0	0	6	0	0
ABOLA924-15	BOLD:AAI0647	100.0%	100.0%	313	Arthropoda	Insecta	Lepidoptera	Tortricidae	Tortricodes	Tortricodes_alternella	OTU_535;size=130	Eukaryota	Arthropoda	Insecta	Lepidoptera	Tortricidae	Tortricodes	Tortricodes_alternella	7	7	7	A	7	0	0	0	0	0	0	0	0	0	0	0	0	0	0	0	0	0	0	0	0	0	0	0	7	0	0
GMCF101-14	BOLD:AAA2052	99.7%	96.99%	313	Arthropoda	Insecta	Lepidoptera	Erebidae	Lymantria		OTU_473;size=1010	Eukaryota	Arthropoda	Insecta	Lepidoptera		Lymantria		6	6	6	A	6	0	0	0	0	0	0	0	0	0	0	0	0	0	0	0	0	0	0	0	0	0	0	0	6	0	0
ANICI241-10	BOLD:AAL3257	100.0%	100.0%	313	Arthropoda	Insecta	Lepidoptera	Scythrididae	Mixodetis	Mixodetis_sp._ANIC2	OTU_185;size=586	Eukaryota	Arthropoda	Insecta	Lepidoptera		Mixodetis	Mixodetis_sp._ANIC2	4	7	4	B	584	0	0	0	584	0	0	0	0	0	0	0	0	0	0	0	0	0	0	0	0	0	0	0	0	0	0
ANICB636-06	BOLD:AAX1201	100.0%	100.0%	313	Arthropoda	Insecta	Lepidoptera	Scythrididae	Paratheta		OTU_77;size=4524	Eukaryota	Arthropoda	Insecta	Lepidoptera		Paratheta		4	6	4	B	4515	0	0	0	0	0	0	0	0	0	0	0	0	0	0	0	0	0	0	0	0	4515	0	0	0	0	0
LOQTB902-07	BOLD:AAJ5460	100.0%	100.0%	313	Arthropoda	Insecta	Lepidoptera	Cosmopterigidae	Cosmopterix		OTU_439;size=131	Eukaryota	Arthropoda	Insecta	Lepidoptera				4	4	4	A	130	0	0	0	0	0	0	0	0	0	0	0	0	0	0	0	0	0	0	0	0	0	0	0	0	130	0
PHSAU1052-12	BOLD:AAL3253	100.0%	96.99%	313	Arthropoda	Insecta	Lepidoptera	Scythrididae	Paratheta		OTU_2477;size=11	Eukaryota	Arthropoda	Insecta	Lepidoptera				4	4	4	A	11	0	0	0	0	0	0	0	0	0	0	0	0	0	0	0	0	0	0	0	0	0	0	11	0	0	0
MYFAB440-11	BOLD:AAX6392	100.0%	100.0%	313	Arthropoda	Chilopoda	Lithobiomorpha	Lithobiidae	Lithobius	Lithobius_valesiacus	OTU_3656;size=3	Eukaryota	Arthropoda	Chilopoda	Lithobiomorpha	Lithobiidae	Lithobius	Lithobius_valesiacus	7	7	7	A	3	0	0	0	0	0	0	0	0	0	0	0	0	0	0	0	0	0	0	0	0	3	0	0	0	0	0
BCPB434-10	BOLD:AAF9249	81.4%	90.4%	317	Arthropoda	Arachnida	Mesostigmata				OTU_858;size=46	Eukaryota	Arthropoda	Arachnida	Mesostigmata				2	4	2	B	46	0	0	0	0	0	0	0	0	46	0	0	0	0	0	0	0	0	0	0	0	0	0	0	0	0	0
AUSBC1437-12	BOLD:ABX4106	93.9%	96.99%	313	Arthropoda	Insecta	Neuroptera	Coniopterygidae			OTU_2285;size=17	Eukaryota	Arthropoda	Insecta	Neuroptera	Coniopterygidae			3	5	3	B	17	0	0	0	0	0	0	17	0	0	0	0	0	0	0	0	0	0	0	0	0	0	0	0	0	0	0
GBMHO1930-19	BOLD:ABX8024	79.6%	87.7%	304	Arthropoda	Insecta	Odonata				OTU_3339;size=4	Eukaryota	Arthropoda	Insecta	Odonata				3	4	3	B	4	0	0	0	0	0	0	0	0	0	0	0	0	0	0	0	0	0	0	0	0	0	0	0	0	0	0
GBORT899-15	BOLD:AAC3399	100.0%	96.99%	313	Arthropoda	Insecta	Orthoptera	Acrididae	Chorthippus		OTU_516;size=657	Eukaryota	Arthropoda	Insecta	Orthoptera	Acrididae	Chorthippus		6	6	6	A	6	0	0	0	0	0	0	0	0	0	0	0	0	0	0	0	0	0	0	0	0	6	0	0	0	0	0
GBORT738-15	BOLD:AAC5779	99.4%	96.99%	313	Arthropoda	Insecta	Orthoptera	Acrididae	Gomphocerippus		OTU_2133;size=54	Eukaryota	Arthropoda	Insecta	Orthoptera	Acrididae	Gomphocerippus	Gomphocerippus_rufus	6	6	7	C	3	0	0	0	0	0	0	0	0	0	0	0	0	0	0	0	0	0	0	0	0	3	0	0	0	0	0
TTOFW269-08	BOLD:AAG5331	95.8%	96.99%	311	Arthropoda	Insecta	Orthoptera	Acrididae	Chorthippus		OTU_1367;size=79	Eukaryota	Arthropoda	Insecta	Orthoptera	Acrididae			5	5	5	A	3	0	0	0	0	0	0	0	0	0	0	0	0	0	0	0	0	0	0	0	0	3	0	0	0	0	0
VAQT465-09	BOLD:AAC6307	100.0%	100.0%	313	Arthropoda	Insecta	Orthoptera	Acrididae	Aiolopus	Aiolopus_thalassinus	OTU_591;size=113	Eukaryota	Arthropoda	Insecta	Orthoptera	Acrididae			5	5	5	A	113	0	0	0	0	0	0	0	0	0	0	0	0	0	0	0	0	0	0	0	0	0	0	0	0	0	0
OTAS150-12	BOLD:AAP5843	100.0%	100.0%	313	Arthropoda	Insecta	Orthoptera	Trigonidiidae	Trigonidomorpha	Trigonidomorpha_sjostedti	OTU_13;size=11162	Eukaryota	Arthropoda	Insecta	Orthoptera	Gryllidae	Trigonidium		4	4	6	C	11126	0	0	0	0	0	0	0	0	0	0	0	0	0	0	0	0	0	0	2	0	0	0	0	0	11124	0
OTAS150-12	BOLD:AAP5843	96.5%	96.99%	312	Arthropoda	Insecta	Orthoptera	Trigonidiidae	Trigonidomorpha		OTU_2713;size=14	Eukaryota	Arthropoda	Insecta	Orthoptera	Gryllidae	Trigonidium		4	4	6	C	14	0	0	0	0	0	0	0	0	0	0	0	0	0	0	0	0	0	0	0	0	0	0	0	0	14	0
GBAHO406-15		92.3%	95.8%	311	Arthropoda	Insecta	Orthoptera	Gryllidae			OTU_1305;size=89	Eukaryota	Arthropoda	Insecta	Orthoptera	Gryllidae			4	5	4	B	89	0	0	0	0	0	0	0	0	0	0	0	0	0	0	0	0	0	0	0	0	0	0	0	0	89	0
OTAS150-12	BOLD:AAP5843	95.5%	96.99%	312	Arthropoda	Insecta	Orthoptera	Trigonidiidae	Trigonidomorpha		OTU_2183;size=48	Eukaryota	Arthropoda	Insecta	Orthoptera	Gryllidae			4	4	5	C	48	0	0	0	0	0	0	0	0	0	0	0	0	0	0	0	0	0	0	0	0	0	0	0	0	48	0
OTAS150-12	BOLD:AAP5843	94.9%	96.99%	313	Arthropoda	Insecta	Orthoptera	Trigonidiidae	Trigonidomorpha		OTU_1920;size=34	Eukaryota	Arthropoda	Insecta	Orthoptera	Gryllidae			4	4	5	C	34	0	0	0	0	0	0	0	0	0	0	0	0	0	0	0	0	0	0	0	0	0	0	0	0	34	0
VAQTB126-12	BOLD:AAF7358	100.0%	100.0%	313	Arthropoda	Insecta	Orthoptera	Gryllotalpidae	Gryllotalpa	Gryllotalpa_pluvialis	OTU_12;size=11479	Eukaryota	Arthropoda	Insecta	Orthoptera	Gryllotalpidae	Gryllotalpa	Gryllotalpa_pluvialis	7	7	7	A	11458	0	0	0	0	0	0	0	0	0	0	0	0	0	0	0	0	0	0	0	0	11458	0	0	0	0	0
SYC5095-14	BOLD:ACN5858	89.7%	94.7%	312	Arthropoda	Insecta	Orthoptera	Trigonidiidae			OTU_893;size=89	Eukaryota	Arthropoda	Insecta	Orthoptera				3	4	3	B	88	0	0	0	0	0	0	0	0	0	0	0	0	0	0	0	0	0	0	0	0	0	0	0	0	88	0
SYC5095-14	BOLD:ACN5858	92.6%	96.2%	312	Arthropoda	Insecta	Orthoptera	Trigonidiidae			OTU_807;size=49	Eukaryota	Arthropoda	Insecta	Orthoptera				3	4	3	B	49	0	0	0	0	0	0	0	0	0	0	0	0	0	0	0	0	0	0	0	0	0	0	0	0	49	0
SYC3382-14	BOLD:ACN5642	89.7%	94.7%	312	Arthropoda	Insecta	Orthoptera	Trigonidiidae			OTU_4246;size=6	Eukaryota	Arthropoda	Insecta	Orthoptera				3	4	3	B	6	0	0	0	0	0	0	0	0	0	0	0	0	0	0	0	0	0	0	0	0	0	0	0	0	6	0
VAQT910-10	BOLD:AAG0671	99.7%	99.8%	312	Arthropoda	Insecta	Orthoptera	Trigonidiidae	Pteronemobius	Pteronemobius_ornaticeps	OTU_380;size=239	Eukaryota	Arthropoda	Insecta	Orthoptera				4	4	4	A	239	0	0	0	0	0	0	0	0	0	0	0	0	0	0	0	0	0	0	0	0	0	239	0	0	0	0
MSSCA2400-16		82.0%	88.0%	294	Arthropoda	Arachnida	Sarcoptiformes				OTU_3660;size=22	Eukaryota	Ascomycota	Dothideomycetes	Pleosporales	Didymellaceae			1	1	5	C	11	0	0	0	0	0	0	0	0	0	0	0	0	0	0	0	0	0	0	0	0	3	0	0	3	0	0
LNAUU2030-15		82.9%	91.3%	315	Arthropoda	Insecta	Lepidoptera	Crambidae			OTU_1014;size=114	Eukaryota	Ascomycota	Dothideomycetes	Pleosporales	Didymellaceae			1	1	5	C	85	0	0	0	0	0	0	0	0	0	0	0	0	0	0	0	0	0	0	0	0	0	0	0	3	82	0
BCISP1994-15		85.9%	91.8%	305	Arthropoda	Insecta	Coleoptera	Curculionidae			OTU_3325;size=4	Eukaryota	Ascomycota	Dothideomycetes	Pleosporales				1	1	4	C	4	0	0	0	0	0	0	0	0	0	0	0	0	0	0	0	0	0	0	0	0	0	0	4	0	0	0
LNAUU2030-15		84.2%	92.1%	317	Arthropoda	Insecta	Lepidoptera	Crambidae			OTU_2874;size=52	Eukaryota	Ascomycota	Dothideomycetes	Pleosporales				1	1	4	C	32	0	0	0	0	0	0	0	0	0	0	0	0	0	0	0	0	0	0	0	0	0	0	5	7	7	0
GBMIN140522-18	BOLD:ADL9176	88.9%	91.4%	297	Rotifera	Monogononta	Ploima	Trichocercidae			OTU_105;size=6047	Eukaryota	Rotifera	Monogononta	Ploima	Trichocercidae			4	5	4	B	67	0	0	0	0	0	0	0	0	0	0	0	0	0	0	0	0	0	0	0	0	0	0	0	10	0	52
OZFWC377-11	BOLD:AAH0890	79.9%	88.8%	308	Arthropoda	Ostracoda	Podocopida				OTU_3691;size=3	Eukaryota	Arthropoda	Ostracoda	Podocopida				1	4	1	B	3	0	0	0	0	0	0	0	0	0	0	0	0	0	0	0	0	0	0	0	0	0	0	0	0	0	0
NOPRA1779-19		99.7%	99.3%	301	Arthropoda	Insecta	Hymenoptera	Ichneumonidae	Protichneumon	Protichneumon_jesperi	OTU_124;size=2178	Eukaryota	Chordata	Mammalia	Primates				1	1	4	C	6	0	0	0	0	0	0	0	0	0	0	0	0	0	0	0	0	0	0	0	0	0	0	0	0	0	0
LNAUU1050-15		87.0%	93.5%	313	Arthropoda	Insecta	Lepidoptera	Crambidae			OTU_231;size=907	Eukaryota	Chordata	Mammalia	Primates				1	1	4	C	7	0	0	0	0	0	0	0	0	0	0	0	0	0	0	0	0	0	0	0	0	0	0	0	0	0	0
GBMHH28612-19		99.0%	98.9%	309	Arthropoda	Insecta	Hemiptera	Liviidae	Diaphorina	Diaphorina_lycii	OTU_273;size=894	Bacteria	Proteobacteria	Alphaproteobacteria	Rickettsiales	Anaplasmataceae	Wolbachia		0	0	6	C	714	0	0	0	0	0	0	0	0	0	0	5	0	0	4	18	3	44	47	0	35	0	0	206	0	11	0
FCHAR2576-19		91.3%	95.2%	310	Arthropoda	Arachnida	Araneae				OTU_87;size=2153	Bacteria	Proteobacteria	Alphaproteobacteria	Rickettsiales	Rickettsiaceae	Rickettsia		0	0	6	C	2112	0	0	0	0	0	0	0	0	0	0	0	0	0	0	0	0	0	0	0	0	0	132	43	1932	0	0
GBMHH30183-19		90.7%	95.0%	311	Arthropoda	Insecta	Hemiptera	Psyllidae	Telmapsylla		OTU_2858;size=11	Bacteria	Proteobacteria	Alphaproteobacteria	Rickettsiales				0	0	4	C	3	0	0	0	0	0	0	0	0	0	0	0	0	0	0	0	0	0	0	3	0	0	0	0	0	0	0
ANICT145-11		76.3%	86.1%	304	Arthropoda	Insecta	Lepidoptera				OTU_2890;size=5	Eukaryota	Ascomycota	Saccharomycetes	Saccharomycetales				1	1	4	C	5	0	5	0	0	0	0	0	0	0	0	0	0	0	0	0	0	0	0	0	0	0	0	0	0	0	0
INRMA2837-15		90.3%	65.0%	124							OTU_29;size=5978	Eukaryota	Ascomycota	Saccharomycetes	Saccharomycetales				1	1	4	C	5961	0	5955	0	2	0	4	0	0	0	0	0	0	0	0	0	0	0	0	0	0	0	0	0	0	0	0
ABTVC115-05	BOLD:AAK7142	78.7%	78.5%	249	Chordata						OTU_68;size=8178	Eukaryota	Basidiomycota	Microbotryomycetes	Sporidiobolales	Sporidiobolaceae	Rhodotorula		1	1	6	C	8156	774	2159	2	0	4	3105	0	16	0	1481	0	0	0	0	0	0	0	0	0	0	3	19	585	0	0	0
ANGBF40373-19	BOLD:AAC9348	76.4%	87.1%	309	Chordata	Actinopterygii	Perciformes				OTU_2737;size=6	Eukaryota	Basidiomycota	Microbotryomycetes	Sporidiobolales	Sporidiobolaceae	Rhodotorula		1	1	6	C	6	0	0	0	0	0	0	6	0	0	0	0	0	0	0	0	0	0	0	0	0	0	0	0	0	0	0
GBMH8238-13	BOLD:ACH3089	83.8%	90.6%	297	Arthropoda	Insecta	Strepsiptera	Corioxenidae			OTU_2234;size=23	Eukaryota	Arthropoda	Insecta	Strepsiptera	Corioxenidae			4	5	4	B	22	0	0	0	0	0	0	0	0	0	0	22	0	0	0	0	0	0	0	0	0	0	0	0	0	0	0
MATHR080-10	BOLD:AAN4488	92.0%	96.0%	313	Arthropoda	Insecta	Thysanoptera	Phlaeothripidae	Haplothrips		OTU_593;size=92	Eukaryota	Arthropoda	Insecta	Thysanoptera	Phlaeothripidae	Haplothrips		1	6	1	B	79	0	0	0	0	0	0	0	0	0	0	0	0	0	0	0	0	0	0	0	0	0	0	0	0	0	0
GBMIN40718-13	BOLD:ACR7251	91.7%	95.8%	300	Arthropoda	Insecta	Thysanoptera	Phlaeothripidae	Haplothrips		OTU_2373;size=18	Eukaryota	Arthropoda	Insecta	Thysanoptera	Phlaeothripidae	Haplothrips		6	6	6	A	18	0	0	0	0	0	0	0	0	0	0	0	0	0	0	0	0	0	0	0	0	0	0	0	0	0	0
GMAMR240-15	BOLD:ACW4002	100.0%	90.5%	244	Arthropoda	Insecta	Thysanoptera	Phlaeothripidae			OTU_2;size=23266	Eukaryota	Arthropoda	Insecta	Thysanoptera	Phlaeothripidae			5	5	5	A	2651	0	0	0	0	0	813	0	1618	192	5	0	0	0	0	0	15	0	0	2	0	0	0	0	0	6	0
MATHR080-10	BOLD:AAN4488	85.9%	92.6%	311	Arthropoda	Insecta	Thysanoptera	Phlaeothripidae			OTU_155;size=1318	Eukaryota	Arthropoda	Insecta	Thysanoptera	Phlaeothripidae			1	5	1	B	59	0	59	0	0	0	0	0	0	0	0	0	0	0	0	0	0	0	0	0	0	0	0	0	0	0	0
MAIMB477-09	BOLD:AAN6620	100.0%	96.99%	310	Arthropoda	Insecta	Thysanoptera	Thripidae	Frankliniella		OTU_1134;size=208	Eukaryota	Arthropoda	Insecta	Thysanoptera	Thripidae	Frankliniella	Frankliniella_schultzei	6	6	7	C	202	0	0	0	0	0	0	0	0	0	0	0	0	12	0	0	0	0	54	5	8	0	47	10	0	0	0
USTHY037-10	BOLD:AAI0410	100.0%	96.99%	310	Arthropoda	Insecta	Thysanoptera	Thripidae	Microcephalothrips		OTU_2796;size=8	Eukaryota	Arthropoda	Insecta	Thysanoptera	Thripidae	Microcephalothrips	Microcephalothrips_abdominalis	6	6	7	C	8	0	0	0	0	0	0	0	0	0	0	0	0	0	0	0	8	0	0	0	0	0	0	0	0	0	0
GBMIN40920-13		84.6%	92.3%	312	Arthropoda	Insecta	Thysanoptera	Thripidae			OTU_2711;size=9	Eukaryota	Arthropoda	Insecta	Thysanoptera	Thripidae			5	5	5	A	7	0	0	0	0	0	0	0	0	0	0	0	0	0	0	0	0	0	0	0	0	0	0	0	7	0	0
GBMH4149-08	BOLD:AAJ6343	87.5%	92.8%	309	Arthropoda	Insecta	Thysanoptera	Thripidae			OTU_3980;size=2	Eukaryota	Arthropoda	Insecta	Thysanoptera	Thripidae			5	5	5	A	2	0	0	0	0	0	0	0	0	0	0	0	0	0	0	0	0	0	0	0	2	0	0	0	0	0	0
GBMIX874-14		100.0%	100.0%	311	Platyhelminthes	Rhabditophora	Tricladida				OTU_320;size=3344	Eukaryota	Arthropoda	Insecta	Trichoptera	Hydropsychidae	Hydropsyche	Hydropsyche_siltalai	1	1	7	C	3	0	0	0	0	0	0	0	0	0	0	0	0	0	0	0	0	0	0	0	0	0	0	0	3	0	0
SERIC075-17	BOLD:ACH0620	99.7%	96.99%	311	Arthropoda	Insecta	Trichoptera	Sericostomatidae	Sericostoma		OTU_885;size=321	Eukaryota	Arthropoda	Insecta	Trichoptera	Sericostomatidae	Sericostoma	Sericostoma_personatum	6	6	7	C	7	0	0	0	0	0	0	0	0	0	0	0	0	0	0	0	0	0	0	0	0	0	0	0	7	0	0
LTUT1098-12	BOLD:ABW1132	75.6%	87.7%	320	Arthropoda	Insecta	Trichoptera				OTU_2863;size=6	Eukaryota	Arthropoda	Insecta	Trichoptera				1	4	1	B	6	0	0	0	0	0	0	0	0	0	0	0	0	0	0	0	0	0	0	0	0	0	0	0	0	0	0
RRBAF155-15	BOLD:ACF7081	89.3%	94.2%	309	Arthropoda	Arachnida	Trombidiformes	Cunaxidae			OTU_3115;size=9	Eukaryota	Arthropoda	Arachnida	Trombidiformes	Cunaxidae			2	5	2	B	9	0	0	0	0	0	0	0	9	0	0	0	0	0	0	0	0	0	0	0	0	0	0	0	0	0	0
GACAC8564-19	BOLD:ADW6154	85.8%	92.3%	310	Arthropoda	Arachnida	Trombidiformes	Eriophyidae			OTU_3781;size=4	Eukaryota	Arthropoda	Arachnida	Trombidiformes	Eriophyidae			4	5	4	B	4	0	0	0	0	0	0	4	0	0	0	0	0	0	0	0	0	0	0	0	0	0	0	0	0	0	0
GBCH10774-13		91.0%	95.2%	311	Arthropoda	Arachnida	Trombidiformes	Tetranychidae	Tetranychus		OTU_2712;size=8	Eukaryota	Arthropoda	Arachnida	Trombidiformes	Tetranychidae	Tetranychus		6	6	6	A	7	0	0	0	0	0	0	0	0	0	0	0	0	0	0	0	0	0	0	0	0	0	0	0	0	7	0
RBINA4362-13	BOLD:ACJ0162	99.4%	99.7%	313	Arthropoda	Arachnida	Trombidiformes	Trombidiidae			OTU_2421;size=14	Eukaryota	Arthropoda	Arachnida	Trombidiformes	Trombidiidae			1	5	1	B	3	0	0	0	0	0	0	0	0	0	0	0	0	0	0	0	0	0	0	0	0	3	0	0	0	0	0
GACAC6720-19	BOLD:ADX2853	79.6%	85.0%	284	Arthropoda	Arachnida	Trombidiformes				OTU_607;size=134	Eukaryota	Arthropoda	Arachnida	Trombidiformes				4	4	4	A	8	0	0	0	0	0	0	0	0	0	0	0	0	0	0	0	0	2	6	0	0	0	0	0	0	0	0
SSWLA5303-13	BOLD:ACK8722	86.8%	92.0%	304	Arthropoda	Arachnida	Trombidiformes	Eupodidae			OTU_26;size=23133	Eukaryota	Arthropoda	Arachnida	Trombidiformes				2	4	2	B	4	0	0	0	0	0	0	0	0	0	0	2	0	0	0	0	0	0	0	2	0	0	0	0	0	0	0
GBAN2263-09		85.9%	92.6%	311	Annelida	Polychaeta		Capitellidae			OTU_131;size=1257	Eukaryota	Ascomycota	Sordariomycetes	Xylariales	Apiosporaceae			1	1	5	C	4	0	0	0	0	0	0	0	0	0	0	0	0	0	0	0	0	0	0	0	0	0	0	0	0	0	0
GBAN2263-09		100.0%	100.0%	313	Annelida	Polychaeta		Capitellidae	Dasybranchus	Dasybranchus_sp._DH1	OTU_412;size=3417	Eukaryota	Annelida	Polychaeta		Capitellidae	Dasybranchus	Dasybranchus_sp._DH1	1	7	1	B	4	0	0	0	0	0	0	0	0	0	0	0	0	0	0	0	0	0	0	0	0	0	0	0	0	0	4
GBAN2263-09		95.2%	96.99%	313	Annelida	Polychaeta		Capitellidae	Dasybranchus		OTU_252;size=319	Eukaryota	Annelida	Polychaeta		Capitellidae	Dasybranchus		1	6	1	B	318	0	0	0	0	0	0	0	0	0	318	0	0	0	0	0	0	0	0	0	0	0	0	0	0	0	0
GBAN2263-09		94.7%	95.9%	304	Annelida	Polychaeta		Capitellidae	Dasybranchus		OTU_361;size=284	Eukaryota	Annelida	Polychaeta		Capitellidae	Dasybranchus		1	6	1	B	191	0	0	0	0	0	0	0	0	0	0	0	9	0	0	0	0	0	0	0	182	0	0	0	0	0	0
GBAN2263-09		94.9%	96.99%	313	Annelida	Polychaeta		Capitellidae	Dasybranchus		OTU_2889;size=5	Eukaryota	Annelida	Polychaeta		Capitellidae	Dasybranchus		1	6	1	B	5	5	0	0	0	0	0	0	0	0	0	0	0	0	0	0	0	0	0	0	0	0	0	0	0	0	0
GBAN2263-09		92.7%	96.3%	313	Annelida	Polychaeta		Capitellidae	Dasybranchus		OTU_3734;size=2	Eukaryota	Annelida	Polychaeta		Capitellidae	Dasybranchus		1	6	1	B	2	2	0	0	0	0	0	0	0	0	0	0	0	0	0	0	0	0	0	0	0	0	0	0	0	0	0
MZCRI1873-13	BOLD:ADX4802	93.4%	96.7%	313	Arthropoda	Insecta	Trichoptera	Hydropsychidae	Smicridea		OTU_32;size=37270	Eukaryota	Ascomycota	Dothideomycetes		Mycosphaerellaceae			1	1	5	C	36479	0	16	3	2	10	0	11	0	0	0	0	3	0	0	0	10	0	0	0	2	133	90	3734	7577	9015	7160
MZCRI1873-13	BOLD:ADX4802	95.5%	96.6%	306	Arthropoda	Insecta	Trichoptera	Hydropsychidae	Smicridea		OTU_4389;size=92	Eukaryota	Ascomycota	Dothideomycetes		Mycosphaerellaceae			1	1	5	C	90	0	0	0	0	0	0	0	0	0	0	0	0	0	0	0	0	0	0	0	0	0	0	13	10	11	26
MZCRI1873-13	BOLD:ADX4802	95.9%	96.99%	313	Arthropoda	Insecta	Trichoptera	Hydropsychidae	Smicridea		OTU_342;size=636	Eukaryota	Ascomycota	Dothideomycetes		Mycosphaerellaceae			1	1	5	C	621	0	0	0	0	0	0	0	0	0	0	0	0	0	0	0	0	0	0	0	0	0	0	0	254	0	17
LNAUT2402-14		83.2%	88.2%	296	Arthropoda	Insecta	Lepidoptera				OTU_3116;size=6	Eukaryota	Ascomycota	Leotiomycetes		Pseudeurotiaceae			1	1	5	C	4	0	0	0	0	0	0	0	4	0	0	0	0	0	0	0	0	0	0	0	0	0	0	0	0	0	0
MSSCA2400-16		85.9%	88.1%	283	Arthropoda	Arachnida	Sarcoptiformes				OTU_3677;size=9	Eukaryota	Ascomycota	Leotiomycetes		Pseudeurotiaceae			1	1	5	C	4	0	0	0	0	0	0	0	0	0	0	0	0	0	0	0	0	0	0	0	0	0	0	0	4	0	0
PGURB028-16	BOLD:ADD5937	96.3%	82.3%	214	Arthropoda	Arachnida					OTU_3654;size=5	Eukaryota	Arthropoda	Arachnida					2	3	2	B	5	0	0	0	0	0	0	0	0	0	0	0	0	0	0	0	0	0	0	0	0	5	0	0	0	0	0
CNPCH163-13	BOLD:ACD9146	84.6%	92.0%	311	Arthropoda	Collembola	Entomobryomorpha	Entomobryidae			OTU_293;size=732	Eukaryota	Arthropoda	Collembola					2	3	2	B	729	0	0	0	0	0	0	0	0	0	0	0	0	0	0	0	0	0	0	0	0	0	0	0	0	0	0
GMGRH1908-13	BOLD:ABV4445	100.0%	96.99%	313	Arthropoda	Insecta	Hemiptera	Cicadellidae	Psammotettix		OTU_3316;size=4	Eukaryota	Arthropoda	Insecta					3	3	3	A	4	0	0	0	0	0	0	0	0	0	0	0	0	0	0	0	0	0	0	0	0	4	0	0	0	0	0
MFDC1135-11	BOLD:ACX4237	80.9%	84.9%	282	Arthropoda	Insecta					OTU_3317;size=4	Eukaryota	Arthropoda	Insecta					1	3	1	B	4	0	0	0	0	0	0	0	0	0	0	0	0	0	0	0	0	0	0	0	0	4	0	0	0	0	0
FHDER094-16		98.4%	99.2%	313	Arthropoda	Insecta	Dermaptera	Forficulidae	Apterygida	Apterygida_media	OTU_3244;size=261	Eukaryota	Arthropoda	Insecta					3	3	3	A	6	3	0	0	0	0	0	0	0	0	0	0	0	0	0	0	0	0	0	0	0	3	0	0	0	0	0
GCQT1784-17	BOLD:ADL9538	92.8%	85.8%	246	Arthropoda	Insecta	Coleoptera				OTU_1653;size=97	Eukaryota	Arthropoda	Insecta					3	3	3	A	95	0	0	0	0	0	0	0	0	0	0	0	0	0	0	0	0	0	0	0	0	0	0	0	0	0	0
GCQT1784-17	BOLD:ADL9538	91.7%	85.2%	249	Arthropoda	Insecta	Coleoptera				OTU_1543;size=37	Eukaryota	Arthropoda	Insecta					3	3	3	A	37	0	0	0	0	0	0	0	0	0	0	0	0	0	0	0	0	0	0	0	0	0	0	0	0	0	0
GMCWO687-15	BOLD:ADI5413	84.6%	88.9%	292	Arthropoda	Insecta	Coleoptera				OTU_1994;size=32	Eukaryota	Arthropoda	Insecta					3	3	3	A	32	0	0	0	0	0	0	0	0	0	0	0	0	0	0	0	0	0	0	0	0	0	0	0	0	0	0
GCQT1784-17	BOLD:ADL9538	96.0%	87.2%	246	Arthropoda	Insecta	Coleoptera				OTU_3313;size=14	Eukaryota	Arthropoda	Insecta					3	3	3	A	14	0	0	0	0	0	0	0	0	0	0	0	0	0	0	0	0	0	0	0	0	0	0	0	0	0	0
GCQT1784-17	BOLD:ADL9538	92.0%	85.3%	246	Arthropoda	Insecta	Coleoptera				OTU_4139;size=8	Eukaryota	Arthropoda	Insecta					3	3	3	A	8	0	0	0	0	0	0	0	0	0	0	0	0	0	0	0	0	0	0	0	0	0	0	0	0	0	0
EMPID222-13		77.8%	86.2%	302	Arthropoda	Insecta	Diptera				OTU_327;size=182	Eukaryota	Arthropoda	Insecta					3	3	3	A	181	0	0	0	0	0	0	0	0	0	0	0	0	0	0	0	0	0	0	0	0	0	0	0	0	0	0
OPPFM1567-17	BOLD:ADI3420	84.0%	88.6%	288	Arthropoda	Insecta	Diptera				OTU_210;size=507	Eukaryota	Arthropoda	Insecta					1	3	1	B	506	0	0	0	0	0	0	0	0	0	0	0	0	0	0	0	0	506	0	0	0	0	0	0	0	0	0
CNCHA1589-11		92.3%	96.2%	313	Arthropoda	Insecta	Hemiptera	Anthocoridae	Tetraphleps		OTU_2077;size=76	Eukaryota	Arthropoda	Insecta					1	3	1	B	64	0	0	0	0	0	0	0	0	0	0	0	0	0	0	0	0	0	3	0	2	0	16	0	17	0	10
GMCWN055-15	BOLD:ACZ4058	89.8%	89.5%	274	Arthropoda	Insecta	Hymenoptera				OTU_1323;size=50	Eukaryota	Arthropoda	Insecta					1	3	1	B	50	0	0	0	0	0	0	0	0	0	0	0	0	0	0	0	50	0	0	0	0	0	0	0	0	0	0
MHMYL4837-16		78.3%	87.7%	309	Arthropoda	Insecta	Lepidoptera				OTU_417;size=101	Eukaryota	Arthropoda	Insecta					3	3	3	A	100	0	0	0	0	0	0	0	0	0	0	0	0	0	0	0	0	0	0	0	0	0	0	0	0	0	0
SAFMB867-09	BOLD:AAB4836	81.8%	88.2%	297	Arthropoda	Insecta	Lepidoptera				OTU_599;size=72	Eukaryota	Arthropoda	Insecta					1	3	1	B	72	0	0	0	0	0	0	0	0	0	0	0	0	0	0	0	0	0	0	0	0	0	0	0	0	0	0
GWOTT931-18	BOLD:ABX0782	88.8%	93.8%	312	Arthropoda	Insecta	Lepidoptera	Lycaenidae			OTU_211;size=726	Eukaryota	Arthropoda	Insecta					3	3	3	A	725	0	0	0	0	0	0	0	0	0	0	0	0	0	0	0	0	0	0	0	0	0	0	0	0	0	665
MATHR080-10	BOLD:AAN4488	90.1%	95.0%	313	Arthropoda	Insecta	Thysanoptera	Phlaeothripidae	Haplothrips		OTU_181;size=1045	Eukaryota	Arthropoda	Insecta					1	3	1	B	975	0	0	0	0	0	0	0	0	0	0	0	0	0	0	12	0	0	0	0	0	0	6	20	685	26	157
MATHR080-10	BOLD:AAN4488	91.0%	95.2%	311	Arthropoda	Insecta	Thysanoptera	Phlaeothripidae	Haplothrips		OTU_139;size=2742	Eukaryota	Arthropoda	Insecta					1	3	1	B	2677	3	30	21	10	180	1513	820	13	46	36	0	0	0	0	0	0	0	0	0	0	0	0	0	0	0	0
GCQT1784-17	BOLD:ADL9538	88.4%	83.5%	247	Arthropoda	Insecta					OTU_580;size=92	Eukaryota	Arthropoda	Insecta					2	3	2	B	92	0	0	0	0	0	0	0	0	0	0	0	0	0	0	0	0	0	0	0	0	0	0	0	0	0	0
GMGRH2243-13	BOLD:ACC1754	76.9%	84.6%	294	Arthropoda	Insecta					OTU_522;size=80	Eukaryota	Arthropoda	Insecta					3	3	3	A	80	0	0	0	0	0	0	0	0	0	0	0	0	0	0	0	0	0	0	0	0	0	0	0	0	0	0
SDHB863-08	BOLD:ABY4317	77.8%	83.7%	284	Arthropoda	Insecta					OTU_610;size=71	Eukaryota	Arthropoda	Insecta					3	3	3	A	71	0	0	0	0	0	0	0	0	0	0	0	0	0	0	0	0	0	0	0	0	0	0	0	0	0	0
GCQT1784-17	BOLD:ADL9538	85.4%	82.0%	245	Arthropoda	Insecta					OTU_1215;size=35	Eukaryota	Arthropoda	Insecta					1	3	1	B	35	0	0	0	0	0	0	0	0	0	0	0	0	0	0	0	0	0	0	0	0	0	0	0	0	0	0
GCQT1784-17	BOLD:ADL9538	89.6%	84.2%	247	Arthropoda	Insecta					OTU_1542;size=30	Eukaryota	Arthropoda	Insecta					3	3	3	A	30	0	0	0	0	0	0	0	0	0	0	0	0	0	0	0	0	0	0	0	0	0	0	0	0	0	0
BTISA4453-16		75.3%	82.5%	287	Arthropoda	Insecta					OTU_1717;size=24	Eukaryota	Arthropoda	Insecta					1	3	1	B	24	0	0	0	0	0	0	0	0	0	0	0	0	0	0	0	0	0	0	0	0	0	0	0	0	0	0
GCQT1784-17	BOLD:ADL9538	90.0%	84.4%	248	Arthropoda	Insecta					OTU_2583;size=21	Eukaryota	Arthropoda	Insecta					3	3	3	A	21	0	0	0	0	0	0	0	0	0	0	0	0	0	0	0	0	0	0	0	0	0	0	0	0	0	0
MDA861-09	BOLD:AAB2409	84.5%	81.9%	251	Arthropoda	Insecta					OTU_1835;size=20	Eukaryota	Arthropoda	Insecta					2	3	2	B	20	0	0	0	0	0	0	0	0	0	0	0	0	0	0	0	0	0	0	0	0	0	0	0	0	0	0
GCQT1784-17	BOLD:ADL9538	91.5%	84.3%	245	Arthropoda	Insecta					OTU_2369;size=16	Eukaryota	Arthropoda	Insecta					2	3	2	B	16	0	0	0	0	0	0	0	0	0	0	0	0	0	0	0	0	0	0	0	0	0	0	0	0	0	0
GCQT1784-17	BOLD:ADL9538	89.1%	84.1%	246	Arthropoda	Insecta					OTU_4155;size=6	Eukaryota	Arthropoda	Insecta					3	3	3	A	6	0	0	0	0	0	0	0	0	0	0	0	0	0	0	0	0	0	0	0	0	0	0	0	0	0	0
MZCRI1873-13	BOLD:ADX4802	86.9%	93.3%	312	Arthropoda	Insecta	Trichoptera	Hydropsychidae			OTU_1076;size=52	Eukaryota	Ascomycota	Leotiomycetes					1	1	3	C	48	0	0	0	0	0	0	0	0	0	0	0	0	0	0	0	0	0	0	0	0	0	0	0	48	0	0
CNPAI058-13		84.1%	83.3%	258	Arthropoda	Arachnida					OTU_1726;size=22	Eukaryota	Ascomycota	Leotiomycetes					1	1	3	C	21	21	0	0	0	0	0	0	0	0	0	0	0	0	0	0	0	0	0	0	0	0	0	0	0	0	0
CNPAI058-13		84.1%	83.3%	258	Arthropoda	Arachnida					OTU_3371;size=15	Eukaryota	Ascomycota	Leotiomycetes					1	1	3	C	12	3	0	0	0	0	0	5	4	0	0	0	0	0	0	0	0	0	0	0	0	0	0	0	0	0	0
ATISA8890-16		82.6%	90.5%	308	Arthropoda	Insecta	Diptera	Cecidomyiidae			OTU_3669;size=3	Eukaryota	Ascomycota	Sordariomycetes					1	1	3	C	3	0	0	0	0	0	0	0	0	0	0	0	0	0	0	0	0	0	0	0	0	3	0	0	0	0	0
BCISP1994-15		88.3%	93.2%	307	Arthropoda	Insecta	Coleoptera	Curculionidae			OTU_3328;size=11	Eukaryota	Ascomycota	Sordariomycetes					1	1	3	C	10	0	0	0	0	0	0	0	0	0	0	0	0	0	0	0	0	0	0	0	0	0	0	0	4	0	0
ATISA8890-16		88.3%	93.8%	311	Arthropoda	Insecta	Diptera	Cecidomyiidae			OTU_3381;size=3	Eukaryota	Ascomycota	Sordariomycetes					1	1	3	C	3	0	0	3	0	0	0	0	0	0	0	0	0	0	0	0	0	0	0	0	0	0	0	0	0	0	0
MATHR080-10	BOLD:AAN4488	88.7%	94.1%	311	Arthropoda	Insecta	Thysanoptera	Phlaeothripidae			OTU_489;size=965	Eukaryota	Ascomycota						1	1	2	C	139	0	0	0	0	0	11	20	0	10	6	0	0	0	0	0	0	0	0	0	0	88	0	0	4	0	0
CNCHA1589-11		89.5%	94.7%	313	Arthropoda	Insecta	Hemiptera	Anthocoridae			OTU_390;size=1003	Eukaryota	Ascomycota						1	1	2	C	751	0	4	0	0	16	0	0	0	0	6	0	0	0	2	23	2	6	4	2	3	24	58	88	50	35	18
LNAUT2402-14		86.1%	89.7%	293	Arthropoda	Insecta	Lepidoptera				OTU_2868;size=6	Eukaryota	Ascomycota						1	1	2	C	6	0	0	0	0	0	0	0	0	0	0	0	0	0	0	0	0	0	0	0	0	6	0	0	0	0	0
MZCRI1873-13	BOLD:ADX4802	86.9%	93.3%	312	Arthropoda	Insecta	Trichoptera	Hydropsychidae			OTU_3320;size=6	Eukaryota	Ascomycota						1	1	2	C	6	0	0	0	0	0	0	0	0	0	0	0	0	0	0	0	0	0	0	0	0	6	0	0	0	0	0
PLXBD660-20		99.7%	99.5%	311	Arthropoda	Arachnida	Araneae				OTU_502;size=877	Eukaryota							1	1	1	A	115	0	0	0	0	0	0	0	0	0	0	5	0	0	0	0	0	0	110	0	0	0	0	0	0	0	0
BCISP1994-15		85.9%	92.8%	312	Arthropoda	Insecta	Coleoptera	Curculionidae			OTU_1228;size=221	Eukaryota	Ascomycota						1	1	2	C	3	0	0	0	0	0	0	3	0	0	0	0	0	0	0	0	0	0	0	0	0	0	0	0	0	0	0
ATISA8890-16		86.9%	92.2%	305	Arthropoda	Insecta	Diptera	Cecidomyiidae			OTU_3333;size=5	Eukaryota	Ascomycota						1	1	2	C	4	0	0	0	0	0	0	0	0	0	0	0	0	0	0	0	0	0	0	0	0	0	0	0	0	0	4
ATISA8890-16		86.2%	91.7%	305	Arthropoda	Insecta	Diptera	Cecidomyiidae			OTU_3332;size=10	Eukaryota	Ascomycota						1	1	2	C	4	0	0	0	0	0	0	0	0	0	0	0	0	0	0	0	0	0	0	0	0	0	0	0	0	0	4
CNCHA1589-11		89.5%	94.7%	313	Arthropoda	Insecta	Hemiptera	Anthocoridae			OTU_127;size=1673	Eukaryota	Ascomycota						1	1	2	C	1599	0	0	0	0	0	0	0	0	0	0	2	0	0	0	6	0	0	2	0	0	0	6	15	1537	7	4
CNCHA1589-11		86.9%	93.5%	314	Arthropoda	Insecta	Hemiptera	Anthocoridae			OTU_3073;size=6	Eukaryota	Ascomycota						1	1	2	C	5	0	0	0	0	0	0	0	0	0	0	0	0	0	0	0	0	0	0	0	0	0	0	0	0	5	0
SSWLB3581-13	BOLD:ACF7682	85.4%	88.5%	287	Arthropoda	Insecta	Hemiptera				OTU_178;size=1293	Eukaryota	Arthropoda						2	2	2	A	1283	0	0	0	0	0	0	0	0	0	0	0	0	0	0	0	0	0	0	0	0	0	0	0	119	0	0
CNCHA1589-11		89.5%	94.7%	313	Arthropoda	Insecta	Hemiptera	Anthocoridae			OTU_857;size=197	Eukaryota	Ascomycota						1	1	2	C	183	0	0	0	0	0	0	0	0	0	0	0	11	0	0	17	0	0	2	0	0	0	12	70	23	0	20
CNCHA1589-11		89.8%	94.9%	313	Arthropoda	Insecta	Hemiptera	Anthocoridae			OTU_341;size=310	Eukaryota	Ascomycota						1	1	2	C	52	0	11	0	0	12	5	20	0	0	4	0	0	0	0	0	0	0	0	0	0	0	0	0	0	0	0
CNCHA1292-11		84.8%	92.4%	313	Arthropoda	Insecta	Hemiptera	Pentatomidae			OTU_2872;size=13	Eukaryota	Ascomycota						1	1	2	C	9	0	0	0	0	0	0	0	0	0	0	0	0	0	0	0	0	3	0	0	0	0	0	6	0	0	0
GBMHH22160-19		85.4%	92.7%	316	Arthropoda	Insecta	Hemiptera	Reduviidae			OTU_2376;size=21	Eukaryota	Ascomycota						1	1	2	C	9	0	0	0	0	0	0	0	0	0	0	0	0	0	0	0	0	0	9	0	0	0	0	0	0	0	0
BTISA10474-16	BOLD:ACR2434	84.1%	86.6%	283	Arthropoda	Insecta	Hemiptera				OTU_3550;size=5	Eukaryota	Arthropoda						1	2	1	B	5	0	0	0	0	0	0	0	0	0	0	0	0	0	0	0	5	0	0	0	0	0	0	0	0	0	0
TWHYM171-10		78.5%	86.1%	293	Arthropoda	Insecta	Hymenoptera				OTU_334;size=1859	Eukaryota							1	1	1	A	5	2	0	0	0	0	0	3	0	0	0	0	0	0	0	0	0	0	0	0	0	0	0	0	0	0	0
LNAUT2052-14		89.1%	94.2%	311	Arthropoda	Insecta	Lepidoptera	Noctuidae			OTU_2078;size=26	Eukaryota	Basidiomycota						1	1	2	C	19	0	0	0	0	0	0	0	0	0	0	0	0	0	0	0	0	0	0	0	0	0	0	0	0	13	0
LNAUT2052-14		93.3%	96.6%	313	Arthropoda	Insecta	Lepidoptera	Noctuidae	Sympistis		OTU_2875;size=6	Eukaryota	Basidiomycota						1	1	2	C	6	0	0	0	0	0	0	0	0	0	0	0	0	0	0	0	0	0	0	0	0	0	0	0	0	0	0
LNAUU2030-15		83.8%	91.9%	314	Arthropoda	Insecta	Lepidoptera	Crambidae			OTU_2350;size=39	Eukaryota	Ascomycota						1	1	2	C	5	0	5	0	0	0	0	0	0	0	0	0	0	0	0	0	0	0	0	0	0	0	0	0	0	0	0
MSSCA2307-16		94.6%	94.2%	294	Arthropoda	Arachnida	Sarcoptiformes				OTU_129;size=4108	Eukaryota	Ascomycota						1	1	2	C	3431	3	22	1471	0	0	849	0	0	0	0	0	0	0	0	0	0	0	0	0	0	0	382	58	67	0	15
MSSCA2307-16		95.6%	94.8%	294	Arthropoda	Arachnida	Sarcoptiformes				OTU_497;size=99	Eukaryota	Ascomycota						1	1	2	C	99	0	0	0	0	0	0	0	0	0	0	0	0	0	0	0	0	0	0	0	0	0	0	0	0	0	0
MSSCA2307-16		95.6%	94.8%	294	Arthropoda	Arachnida	Sarcoptiformes				OTU_828;size=1304	Eukaryota	Ascomycota						1	1	2	C	72	9	0	0	0	0	0	0	0	0	0	0	0	0	0	0	0	0	0	0	0	0	63	0	0	0	0
MSSCA2307-16		81.2%	87.9%	298	Arthropoda	Arachnida	Sarcoptiformes				OTU_2478;size=34	Eukaryota	Ascomycota						1	1	2	C	11	0	0	0	0	0	0	0	0	0	0	0	0	0	0	0	0	0	0	0	0	0	0	0	0	0	11
MIONT670-10	BOLD:AAH6628	81.4%	86.9%	290	Arthropoda	Arachnida	Sarcoptiformes				OTU_2436;size=10	Eukaryota							1	1	1	A	9	0	0	0	0	0	0	0	0	0	0	0	0	0	0	0	0	0	9	0	0	0	0	0	0	0	0
MZCRI1873-13	BOLD:ADX4802	94.3%	96.99%	313	Arthropoda	Insecta	Trichoptera	Hydropsychidae	Smicridea		OTU_118;size=3989	Eukaryota	Ascomycota						1	1	2	C	3921	0	0	0	0	0	0	0	0	0	0	4	0	0	0	0	0	0	0	0	0	0	60	319	556	2405	229
MZCRI1873-13	BOLD:ADX4802	96.9%	96.99%	313	Arthropoda	Insecta	Trichoptera	Hydropsychidae	Smicridea		OTU_1389;size=1835	Eukaryota	Ascomycota						1	1	2	C	1808	0	0	0	0	0	0	0	0	0	0	0	18	2	0	0	0	2	2	0	15	0	26	123	221	598	298
MZCRI1873-13	BOLD:ADX4802	96.2%	96.99%	313	Arthropoda	Insecta	Trichoptera	Hydropsychidae	Smicridea		OTU_112;size=4889	Eukaryota	Ascomycota						1	1	2	C	4862	0	0	0	0	0	0	0	0	0	0	0	0	0	0	0	0	0	0	0	0	0	0	845	194	173	2712
MZCRI1873-13	BOLD:ADX4802	92.1%	96.0%	313	Arthropoda	Insecta	Trichoptera	Hydropsychidae	Smicridea		OTU_4391;size=14	Eukaryota	Ascomycota						1	1	2	C	6	0	0	0	0	0	0	0	0	0	0	0	0	0	0	0	0	0	0	0	0	0	0	0	0	6	0
MZCRI1873-13	BOLD:ADX4802	84.1%	91.9%	312	Arthropoda	Insecta	Trichoptera	Hydropsychidae			OTU_2998;size=5	Eukaryota	Ascomycota						1	1	2	C	5	0	0	0	0	0	0	0	0	0	0	0	0	0	0	0	0	0	5	0	0	0	0	0	0	0	0
MZCRI1873-13	BOLD:ADX4802	87.3%	93.7%	313	Arthropoda	Insecta	Trichoptera	Hydropsychidae			OTU_4240;size=8	Eukaryota	Ascomycota						1	1	2	C	4	0	0	0	0	0	0	0	0	0	0	0	0	0	0	0	0	0	0	0	0	0	0	0	0	0	4
MZCRI1873-13	BOLD:ADX4802	85.8%	92.3%	309	Arthropoda	Insecta	Trichoptera	Hydropsychidae			OTU_3436;size=7	Eukaryota	Ascomycota						1	1	2	C	3	0	0	0	0	0	0	0	0	0	0	0	0	0	0	0	0	0	0	0	0	0	0	0	0	0	0
GMQQH296-18		97.7%	98.4%	310	Arthropoda	Arachnida					OTU_1161;size=89	Eukaryota	Basidiomycota						1	1	2	C	14	0	0	0	0	0	0	0	0	0	0	0	0	0	0	0	0	0	0	0	0	0	0	0	0	0	5
GBMHH20097-19		77.6%	78.7%	254	Arthropoda						OTU_364;size=149	Eukaryota	Arthropoda						2	2	2	A	149	0	0	0	0	0	0	0	0	0	0	0	0	0	0	0	0	0	0	0	0	0	0	0	0	0	0
GCQT1784-17	BOLD:ADL9538	79.1%	72.1%	200							OTU_673;size=69	Eukaryota							1	1	1	A	69	0	0	0	0	0	0	0	0	0	0	0	0	0	0	0	0	0	0	0	0	0	0	0	0	0	0
GMQQM118-18	BOLD:ADG7830	75.2%	46.5%	238							OTU_2707;size=9	Eukaryota							1	1	1	A	9	0	0	0	0	0	0	0	0	0	0	0	0	0	0	0	0	0	0	0	0	0	0	0	0	0	0
CNRVF430-15	BOLD:AAP6467	75.8%	73.8%	231							OTU_2092;size=18	Eukaryota							1	1	1	A	18	0	0	0	0	0	0	0	0	12	0	0	0	0	0	0	0	2	0	0	4	0	0	0	0	0	0
GBSP4635-12	BOLD:ACB6391	80.9%	33.0%	110							OTU_2370;size=10	Eukaryota							0	1	0	B	10	0	0	0	0	0	0	0	0	0	0	0	0	0	0	0	0	0	0	0	0	0	0	0	0	0	0
GZMSE002-12	BOLD:ACA9750	79.8%	76.3%	232	Cnidaria						OTU_3400;size=3	Eukaryota	Ascomycota						1	1	2	C	3	0	0	0	0	0	0	0	3	0	0	0	0	0	0	0	0	0	0	0	0	0	0	0	0	0	0
GBMLG18568-14	BOLD:ACQ5099	74.4%	52.9%	262							OTU_244;size=5558	Eukaryota							0	1	0	B	3	0	0	0	0	0	0	3	0	0	0	0	0	0	0	0	0	0	0	0	0	0	0	0	0	0	0
[truncated: 81 more columns]
