# Supplementary material for: A novel approach for reliable qualitative and quantitative prey spectra identification of carnivorous plants combining DNA metabarcoding and macro photography
Source: Sci Rep. 2022 Mar 21;12:4778. doi: 10.1038/s41598-022-08580-8 (PMC8938489; doi:10.1038/s41598-022-08580-8)
Supplement: Supplementary file 2 — Supplementary Information 2. [file 41598_2022_8580_MOESM2_ESM.xlsx]

## Sheet: Sheet1
Supplementary Data S2. Processed OTU table displaying DNA metabarcoding read count and identification data (pooled to arthropod family and subjected to pictorial quality control) for prey samples of three species from Drosera sect. Arachnopus. Microorganisms, marine taxa, fungi and other obvious contaminants (as well as the ubiquitous phytophagous mealybugs and mites of Pseudococcidae, Trombidifo…
consensus_Domain	consensus_Phylum	consensus_Class	consensus_Order	consensus_Family	sum_reads_per_OTU	Present in # of samples	finlaysoniana 1	finlaysoniana 2	finlaysoniana 3	finlaysoniana 4	finlaysoniana 5	finlaysoniana 6	finlaysoniana 7	finlaysoniana 8	finlaysoniana 9	finlaysoniana 10	margaritacea 1	margaritacea 2	margaritacea 3	margaritacea 4	margaritacea 5	margaritacea 6	margaritacea 7	margaritacea 8	margaritacea 9	margaritacea 10	hartmeyerorum 1	hartmeyerorum 2	hartmeyerorum 3	hartmeyerorum 4	hartmeyerorum 5	hartmeyerorum 6	hartmeyerorum 7	hartmeyerorum 8	hartmeyerorum 9	hartmeyerorum 10
Eukaryota	Arthropoda	Insecta	Hemiptera	Other Hemiptera	36993	29	169	1169	2125	29	3338	3870	7763	330	1753	487	45	109	0	274	14	4	41	6	1056	4	18	77	203	35	8833	11	132	3968	612	518
Eukaryota	Arthropoda	Insecta	Hemiptera	Cicadellidae	95160	25	5	948	0	280	0	0	50	0	974	0	120	107	83	219	23	17	5	1306	1605	394	1910	6263	13686	8053	7720	4184	13922	20222	12173	891
Eukaryota	Arthropoda	Insecta	Diptera	Other Diptera	22029	22	184	6169	8	628	230	7	858	1655	74	3228	0	0	24	0	26	546	0	0	0	0	6	9	91	263	729	0	3427	3818	22	27
Eukaryota	Arthropoda	Insecta	Diptera	Cecidomyiidae	32935	21	2	0	0	766	12	3	15	514	0	0	623	0	116	445	919	650	7707	2	7684	3227	15	0	2825	35	0	5	0	0	853	6517
Eukaryota	Arthropoda	Insecta	Hemiptera	Lygaeidae	22408	21	2	2263	1060	703	1611	0	11	1905	16	3574	153	110	398	69	174	107	1411	1103	342	1445	0	0	1643	0	0	0	4308	0	0	0
Eukaryota	Arthropoda	Insecta	Diptera	Muscidae	33377	14	14	162	2513	30	60	0	0	0	381	23	0	0	0	0	0	0	0	0	0	0	8	4193	0	4	0	0	20086	3775	5	2123
Eukaryota	Arthropoda	Insecta	Hymenoptera	Other Hymenoptera	1296	14	3	0	0	0	0	0	4	152	0	0	249	0	3	9	0	3	3	138	6	369	0	0	5	0	0	0	339	0	0	13
Eukaryota	Arthropoda	Insecta	Hymenoptera	Ichneumonidae	243	12	7	4	0	0	0	3	19	0	4	0	0	0	0	0	0	0	0	0	0	0	17	0	6	83	9	24	0	0	51	16
Eukaryota	Arthropoda	Insecta	Diptera	Chironomidae	12039	10	0	0	524	293	2011	610	6175	1892	481	29	0	0	0	0	0	0	0	0	0	0	0	0	0	17	0	0	0	0	7	0
Eukaryota	Arthropoda	Insecta	Diptera	Sarcophagidae	23978	10	125	5121	4274	2546	0	0	0	13	2916	3853	0	4	0	0	0	0	0	0	0	0	9	0	0	0	0	0	0	0	0	5117
Eukaryota	Arthropoda	Insecta	Hemiptera	Aleyrodidae	2815	10	0	0	0	0	0	0	0	0	0	0	27	9	9	35	2	14	87	0	159	78	0	0	0	0	0	0	0	2395	0	0
Eukaryota	Arthropoda	Insecta	Thysanoptera	Phlaeothripidae	2807	10	0	59	0	0	0	813	0	1618	192	5	0	0	0	0	0	15	0	0	2	0	0	0	0	0	6	0	0	79	18	0
Eukaryota	Arthropoda	Insecta	Thysanoptera	Thripidae	219	10	0	0	0	0	0	0	0	0	0	0	0	0	12	0	0	8	0	54	5	10	0	47	10	7	0	0	0	52	0	14
	Arthropoda	Insecta	Lepidoptera	Crambidae	26537	10	0	0	0	0	0	4510	0	709	0	12413	107	36	0	0	0	0	0	0	0	0	20	297	0	0	6	8421	0	0	18	0
Eukaryota	Arthropoda	Insecta	Hymenoptera	Torymidae	1300	9	0	0	177	0	0	37	0	0	0	0	14	0	112	93	49	0	326	7	485	0	0	0	0	0	0	0	0	0	0	0
Eukaryota	Arthropoda	Insecta	Diptera	Syrphidae	1598	8	0	348	770	0	435	0	31	3	3	6	0	2	0	0	0	0	0	0	0	0	0	0	0	0	0	0	0	0	0	0
Eukaryota	Arthropoda	Insecta	Lepidoptera	Pterophoridae	1985	7	0	0	0	0	0	0	0	0	0	0	0	0	0	0	90	0	0	0	0	548	0	23	0	0	0	622	170	0	22	510
Eukaryota	Arthropoda	Insecta	Diptera	Calliphoridae	12948	6	0	239	217	2511	5975	3996	0	0	0	10	0	0	0	0	0	0	0	0	0	0	0	0	0	0	0	0	0	0	0	0
Eukaryota	Arthropoda	Insecta	Diptera	Limoniidae	10230	6	2	0	0	0	1130	0	0	53	4897	4146	0	0	2	0	0	0	0	0	0	0	0	0	0	0	0	0	0	0	0	0
Eukaryota	Arthropoda	Insecta	Diptera	Sciaridae	2180	6	0	0	0	1920	0	0	0	0	0	7	0	0	0	0	2	0	0	0	0	0	233	0	0	0	0	4	0	0	0	14
Eukaryota	Arthropoda	Insecta	Diptera	Tipulidae	704	6	0	0	0	0	0	0	0	0	0	0	0	0	0	0	0	0	0	0	0	0	9	0	4	0	0	8	0	5	29	649
Eukaryota	Arthropoda	Insecta	Hemiptera	Miridae	829	6	0	18	14	0	0	0	775	0	0	0	0	0	0	0	0	0	0	0	0	0	0	0	0	7	0	0	0	5	10	0
Eukaryota	Arthropoda	Insecta	Hymenoptera	Platygastridae	1168	6	0	0	0	0	0	0	0	0	0	0	0	0	0	22	3	0	3	657	11	0	0	0	0	0	0	0	0	0	0	472
Eukaryota	Arthropoda	Arachnida	Araneae	Other Araneae	467	5	0	0	0	0	0	0	0	0	0	0	0	0	0	0	0	2	68	0	23	0	0	4	370	0	0	0	0	0	0	0
Eukaryota	Arthropoda	Insecta	Diptera	Anthomyiidae	2416	5	2	0	0	0	0	0	0	0	0	0	0	0	0	0	0	0	0	0	0	0	331	0	182	7	0	0	0	0	0	1894
Eukaryota	Arthropoda	Insecta	Diptera	Ceratopogonidae	1538	5	0	0	0	0	431	0	0	0	0	0	0	0	0	0	0	0	0	0	0	0	0	0	0	0	21	20	1055	0	11	0
Eukaryota	Arthropoda	Insecta	Diptera	Drosophilidae	6662	5	1712	0	180	776	0	0	7	3987	0	0	0	0	0	0	0	0	0	0	0	0	0	0	0	0	0	0	0	0	0	0
Eukaryota	Arthropoda	Insecta	Diptera	Phoridae	491	5	0	0	0	466	0	0	0	0	0	0	0	0	0	0	6	12	0	0	0	0	3	0	0	4	0	0	0	0	0	0
Eukaryota	Arthropoda	Insecta	Hemiptera	Aphididae	150	5	0	0	0	0	0	0	0	0	0	0	0	0	42	0	9	32	0	0	16	51	0	0	0	0	0	0	0	0	0	0
Eukaryota	Arthropoda	Insecta	Hemiptera	Delphacidae	2113	5	0	0	0	0	0	0	0	0	0	0	0	0	0	3	6	0	1081	0	12	0	0	1011	0	0	0	0	0	0	0	0
Eukaryota	Arthropoda	Insecta	Hymenoptera	Formicidae	1866	5	0	0	0	0	0	0	3	0	0	0	0	0	0	0	0	0	0	1819	0	14	16	0	0	14	0	0	0	0	0	0
Eukaryota	Arthropoda	Insecta	Hymenoptera	Mymaridae	171	5	0	0	6	0	0	0	0	0	0	0	0	0	17	0	0	0	0	127	0	2	0	0	0	0	19	0	0	0	0	0
Eukaryota	Arthropoda	Insecta	Coleoptera	Curculionidae	13	4	0	0	0	0	0	0	0	0	0	0	2	6	0	0	2	3	0	0	0	0	0	0	0	0	0	0	0	0	0	0
Eukaryota	Arthropoda	Insecta	Diptera	Ephydridae	1041	4	0	0	0	0	0	0	0	0	0	0	0	0	0	0	20	0	867	0	137	0	0	0	0	0	0	0	17	0	0	0
Eukaryota	Arthropoda	Insecta	Hymenoptera	Trichogrammatidae	730	4	0	0	0	0	0	0	0	0	0	0	0	0	0	0	0	0	5	0	0	0	0	0	0	0	0	0	61	625	0	39
Eukaryota	Arthropoda	Insecta	Lepidoptera	Erebidae	28667	4	0	0	0	0	0	0	0	434	12991	0	0	276	0	0	0	0	0	0	0	0	0	14966	0	0	0	0	0	0	0	0
Eukaryota	Arthropoda	Insecta	Lepidoptera	Gelechiidae	2054	4	0	0	0	6	0	0	0	22	0	0	0	0	0	0	0	0	0	0	0	1792	0	0	0	0	0	0	0	0	234	0
Eukaryota	Arthropoda	Insecta	Lepidoptera	Lycaenidae	10947	4	8435	27	0	2481	0	0	0	4	0	0	0	0	0	0	0	0	0	0	0	0	0	0	0	0	0	0	0	0	0	0
Eukaryota	Arthropoda	Insecta	Lepidoptera	Other Lepidoptera	5240	4	0	0	0	584	0	0	0	0	0	0	0	0	0	0	0	0	0	0	0	0	4515	0	11	0	130	0	0	0	0	0
	Arthropoda	Insecta	Diptera	Tachinidae	1349	4	0	0	0	500	0	754	0	0	0	0	0	0	0	0	0	0	0	0	0	0	0	6	89	0	0	0	0	0	0	0
Eukaryota	Arthropoda	Collembola	Entomobryomorpha	Other Entomobryomorpha	7	3	0	0	2	0	0	0	0	0	0	0	0	0	0	2	0	0	0	0	0	0	0	0	0	0	0	0	0	0	3	0
Eukaryota	Arthropoda	Insecta	Diptera	Chloropidae	491	3	0	0	0	209	0	0	0	0	270	0	0	0	0	0	0	0	0	0	0	0	0	0	12	0	0	0	0	0	0	0
Eukaryota	Arthropoda	Insecta	Diptera	Mycetophilidae	493	3	0	0	479	0	0	0	0	0	0	0	0	0	0	0	0	0	0	0	0	0	0	0	0	10	0	0	0	0	4	0
Eukaryota	Arthropoda	Insecta	Diptera	Psychodidae	496	3	0	0	0	22	0	0	19	0	0	0	0	0	0	0	0	0	455	0	0	0	0	0	0	0	0	0	0	0	0	0
Eukaryota	Arthropoda	Insecta	Diptera	Sphaeroceridae	1596	3	0	0	4	0	0	0	5	0	0	0	0	0	0	0	0	0	0	0	0	0	0	0	1587	0	0	0	0	0	0	0
Eukaryota	Arthropoda	Insecta	Lepidoptera	Geometridae	11888	3	0	0	4918	0	0	0	0	0	0	0	0	0	0	0	0	0	0	0	0	0	0	0	468	0	6502	0	0	0	0	0
Eukaryota	Arthropoda	Insecta	Lepidoptera	Noctuidae	12575	3	0	8546	0	0	0	0	4021	0	0	0	0	0	0	0	0	0	0	0	0	0	0	0	0	0	0	0	0	0	8	0
Eukaryota	Arthropoda	Insecta	Lepidoptera	Scythrididae	3512	3	0	0	0	0	0	0	0	3097	0	0	0	0	0	0	9	0	0	0	0	406	0	0	0	0	0	0	0	0	0	0
Eukaryota	Arthropoda	Insecta	Coleoptera	Chrysomelidae	834	2	0	0	0	0	0	0	0	0	0	0	0	0	0	0	0	0	0	0	0	0	0	0	0	792	0	0	0	0	42	0
Eukaryota	Arthropoda	Insecta	Coleoptera	Coccinellidae	415	2	0	0	0	0	0	0	0	0	0	0	0	0	0	0	0	2	0	0	0	0	0	0	0	0	0	0	0	0	0	413
Eukaryota	Arthropoda	Insecta	Diptera	Agromyzidae	261	2	0	0	253	0	0	0	0	0	0	0	0	0	0	0	0	0	0	0	0	0	0	0	0	8	0	0	0	0	0	0
Eukaryota	Arthropoda	Insecta	Diptera	Canacidae	248	2	0	245	0	0	0	0	0	0	3	0	0	0	0	0	0	0	0	0	0	0	0	0	0	0	0	0	0	0	0	0
Eukaryota	Arthropoda	Insecta	Diptera	Dolichopodidae	111	2	65	0	0	0	0	0	46	0	0	0	0	0	0	0	0	0	0	0	0	0	0	0	0	0	0	0	0	0	0	0
Eukaryota	Arthropoda	Insecta	Diptera	Pipunculidae	33	2	0	0	0	0	0	0	0	0	0	0	0	0	0	0	0	0	0	0	19	0	0	14	0	0	0	0	0	0	0	0
Eukaryota	Arthropoda	Insecta	Diptera	Tephritidae	3960	2	0	0	0	0	0	0	88	3872	0	0	0	0	0	0	0	0	0	0	0	0	0	0	0	0	0	0	0	0	0	0
Eukaryota	Arthropoda	Insecta	Hemiptera	Liviidae	7	2	0	0	0	0	0	0	0	0	0	0	0	0	0	0	0	0	0	0	0	0	0	0	0	3	0	0	0	0	4	0
Eukaryota	Arthropoda	Insecta	Hemiptera	Psyllidae	7560	2	0	0	0	0	0	0	0	0	0	0	0	0	0	0	0	0	0	0	0	0	0	4437	3123	0	0	0	0	0	0	0
Eukaryota	Arthropoda	Insecta	Hymenoptera	Dryinidae	438	2	0	0	0	0	0	0	206	0	0	0	0	0	0	0	0	0	0	0	0	0	0	0	0	0	0	0	0	0	0	232
Eukaryota	Arthropoda	Insecta	Hymenoptera	Eucharitidae	18	2	0	0	0	0	0	0	0	0	0	0	0	0	0	0	0	0	3	15	0	0	0	0	0	0	0	0	0	0	0	0
Eukaryota	Arthropoda	Insecta	Hymenoptera	Pompilidae	83	2	0	0	0	0	0	0	0	0	0	0	0	0	80	0	0	0	0	0	0	0	3	0	0	0	0	0	0	0	0	0
Eukaryota	Arthropoda	Insecta	Lepidoptera	Tortricidae	2153	2	0	0	0	0	0	0	0	21	2132	0	0	0	0	0	0	0	0	0	0	0	0	0	0	0	0	0	0	0	0	0
Eukaryota	Arthropoda	Insecta	Orthoptera	Acrididae	125	2	0	0	0	0	0	0	0	0	0	0	0	0	0	0	0	0	0	0	0	0	12	0	0	0	0	0	0	0	0	113
Eukaryota	Arthropoda	Insecta	Orthoptera	Other Orthoptera	384	2	0	0	0	0	0	0	0	0	0	0	0	0	0	0	0	0	0	0	0	0	0	239	0	0	145	0	0	0	0	0
Eukaryota	Arthropoda	Arachnida	Araneae	Linyphiidae	296	1	0	0	0	0	0	0	0	0	0	0	0	0	0	0	0	0	0	0	0	0	0	0	0	296	0	0	0	0	0	0
Eukaryota	Arthropoda	Arachnida	Araneae	Lycosidae	147	1	0	0	0	0	0	0	0	0	0	0	0	0	0	0	0	0	0	0	0	0	0	0	0	0	0	0	0	0	143	0
Eukaryota	Arthropoda	Arachnida	Araneae	Oxyopidae	27	1	27	0	0	0	0	0	0	0	0	0	0	0	0	0	0	0	0	0	0	0	0	0	0	0	0	0	0	0	0	0
Eukaryota	Arthropoda	Arachnida	Araneae	Pisauridae	65	1	0	0	0	0	0	0	0	0	0	0	0	0	0	0	0	0	0	0	0	0	0	0	0	0	0	0	0	0	0	65
Eukaryota	Arthropoda	Insecta	Coleoptera	Brentidae	351	1	0	0	0	0	0	0	0	0	0	0	0	0	0	0	0	0	351	0	0	0	0	0	0	0	0	0	0	0	0	0
Eukaryota	Arthropoda	Insecta	Coleoptera	Cantharidae	2	1	2	0	0	0	0	0	0	0	0	0	0	0	0	0	0	0	0	0	0	0	0	0	0	0	0	0	0	0	0	0
Eukaryota	Arthropoda	Insecta	Coleoptera	Other Coleoptera	9883	1	0	0	0	0	0	0	0	0	0	0	0	0	0	0	0	0	0	0	0	0	0	0	0	0	0	0	0	0	0	9883
Eukaryota	Arthropoda	Insecta	Diptera	Bibionidae	2	1	2	0	0	0	0	0	0	0	0	0	0	0	0	0	0	0	0	0	0	0	0	0	0	0	0	0	0	0	0	0
Eukaryota	Arthropoda	Insecta	Diptera	Culicidae	401	1	0	0	0	0	0	0	0	0	0	0	0	0	0	0	0	0	0	0	401	0	0	0	0	0	0	0	0	0	0	0
Eukaryota	Arthropoda	Insecta	Diptera	Fanniidae	2	1	0	0	0	0	0	0	0	0	0	0	2	0	0	0	0	0	0	0	0	0	0	0	0	0	0	0	0	0	0	0
Eukaryota	Arthropoda	Insecta	Diptera	Heleomyzidae	3	1	0	0	0	0	0	0	0	0	0	0	0	0	0	0	0	0	0	0	0	0	3	0	0	0	0	0	0	0	0	0
Eukaryota	Arthropoda	Insecta	Diptera	Scathophagidae	25	1	0	0	0	25	0	0	0	0	0	0	0	0	0	0	0	0	0	0	0	0	0	0	0	0	0	0	0	0	0	0
Eukaryota	Arthropoda	Insecta	Diptera	Stratiomyidae	7	1	0	0	0	0	7	0	0	0	0	0	0	0	0	0	0	0	0	0	0	0	0	0	0	0	0	0	0	0	0	0
Eukaryota	Arthropoda	Insecta	Hemiptera	Issidae	6	1	0	0	0	0	0	0	0	0	0	0	0	0	0	0	0	0	0	0	0	0	6	0	0	0	0	0	0	0	0	0
Eukaryota	Arthropoda	Insecta	Hemiptera	Monophlebidae	15	1	0	0	0	0	0	0	0	0	0	0	0	0	0	0	0	15	0	0	0	0	0	0	0	0	0	0	0	0	0	0
Eukaryota	Arthropoda	Insecta	Hemiptera	Triozidae	3	1	0	0	0	0	0	0	0	0	0	0	0	0	0	0	0	0	0	0	0	0	3	0	0	0	0	0	0	0	0	0
Eukaryota	Arthropoda	Insecta	Hymenoptera	Bethylidae	239	1	0	0	0	0	0	0	0	0	0	239	0	0	0	0	0	0	0	0	0	0	0	0	0	0	0	0	0	0	0	0
Eukaryota	Arthropoda	Insecta	Hymenoptera	Braconidae	3	1	0	0	0	0	0	0	0	0	0	0	0	0	0	0	0	0	0	0	0	0	0	0	0	0	0	0	0	0	3	0
Eukaryota	Arthropoda	Insecta	Hymenoptera	Eulophidae	4	1	0	0	0	0	0	0	0	0	0	0	0	0	0	0	4	0	0	0	0	0	0	0	0	0	0	0	0	0	0	0
Eukaryota	Arthropoda	Insecta	Lepidoptera	Cosmopterigidae	8	1	0	0	0	0	0	0	0	0	0	0	0	0	0	0	0	0	0	0	0	0	0	0	8	0	0	0	0	0	0	0
Eukaryota	Arthropoda	Insecta	Lepidoptera	Gracillariidae	130	1	0	0	0	0	0	0	0	0	0	0	0	0	130	0	0	0	0	0	0	0	0	0	0	0	0	0	0	0	0	0
Eukaryota	Arthropoda	Insecta	Lepidoptera	Oecophoridae	73	1	0	0	0	0	0	0	0	0	0	0	0	0	73	0	0	0	0	0	0	0	0	0	0	0	0	0	0	0	0	0
Eukaryota	Arthropoda	Insecta	Lepidoptera	Pyralidae	6959	1	0	0	0	0	6959	0	0	0	0	0	0	0	0	0	0	0	0	0	0	0	0	0	0	0	0	0	0	0	0	0
Eukaryota	Arthropoda	Insecta	Lepidoptera	Tineidae	7	1	0	0	0	0	0	0	0	0	0	0	0	0	0	0	0	0	0	0	0	0	7	0	0	0	0	0	0	0	0	0
Eukaryota	Arthropoda	Insecta	Neuroptera	Coniopterygidae	17	1	0	0	0	0	0	0	17	0	0	0	0	0	0	0	0	0	0	0	0	0	0	0	0	0	0	0	0	0	0	0
Eukaryota	Arthropoda	Insecta	Orthoptera	Gryllidae	11309	1	0	0	0	0	0	0	0	0	0	0	0	0	0	0	0	0	0	0	0	0	0	0	0	0	11309	0	0	0	0	0
Eukaryota	Arthropoda	Insecta	Orthoptera	Gryllotalpidae	11458	1	0	0	0	0	0	0	0	0	0	0	0	0	0	0	0	0	0	0	0	0	11458	0	0	0	0	0	0	0	0	0
Eukaryota	Arthropoda	Insecta	Strepsiptera	Corioxenidae	22	1	0	0	0	0	0	0	0	0	0	0	22	0	0	0	0	0	0	0	0	0	0	0	0	0	0	0	0	0	0	0
Eukaryota	Arthropoda	Insecta	Trichoptera	Other Trichoptera	6	1	0	0	0	0	0	0	0	0	0	0	0	0	0	0	0	0	0	0	0	0	0	0	0	0	0	0	0	0	0	6
Eukaryota	Arthropoda	Chilopoda	Lithobiomorpha	Lithobiidae	0	0	0	0	0	0	0	0	0	0	0	0	0	0	0	0	0	0	0	0	0	0	0	0	0	0	0	0	0	0	0	0
Eukaryota	Arthropoda	Diplopoda	Julida	Julidae	0	0	0	0	0	0	0	0	0	0	0	0	0	0	0	0	0	0	0	0	0	0	0	0	0	0	0	0	0	0	0	0
Eukaryota	Arthropoda	Insecta	Coleoptera	Buprestidae	0	0	0	0	0	0	0	0	0	0	0	0	0	0	0	0	0	0	0	0	0	0	0	0	0	0	0	0	0	0	0	0
Eukaryota	Arthropoda	Insecta	Coleoptera	Cerambycidae	0	0	0	0	0	0	0	0	0	0	0	0	0	0	0	0	0	0	0	0	0	0	0	0	0	0	0	0	0	0	0	0
Eukaryota	Arthropoda	Insecta	Coleoptera	Heteroceridae	0	0	0	0	0	0	0	0	0	0	0	0	0	0	0	0	0	0	0	0	0	0	0	0	0	0	0	0	0	0	0	0
Eukaryota	Arthropoda	Insecta	Coleoptera	Melyridae	0	0	0	0	0	0	0	0	0	0	0	0	0	0	0	0	0	0	0	0	0	0	0	0	0	0	0	0	0	0	0	0
Eukaryota	Arthropoda	Insecta	Diptera	Asilidae	0	0	0	0	0	0	0	0	0	0	0	0	0	0	0	0	0	0	0	0	0	0	0	0	0	0	0	0	0	0	0	0
Eukaryota	Arthropoda	Insecta	Diptera	Empididae	0	0	0	0	0	0	0	0	0	0	0	0	0	0	0	0	0	0	0	0	0	0	0	0	0	0	0	0	0	0	0	0
Eukaryota	Arthropoda	Insecta	Diptera	Keroplatidae	0	0	0	0	0	0	0	0	0	0	0	0	0	0	0	0	0	0	0	0	0	0	0	0	0	0	0	0	0	0	0	0
Eukaryota	Arthropoda	Insecta	Diptera	Therevidae	0	0	0	0	0	0	0	0	0	0	0	0	0	0	0	0	0	0	0	0	0	0	0	0	0	0	0	0	0	0	0	0
Eukaryota	Arthropoda	Insecta	Ephemeroptera	Ephemeridae	0	0	0	0	0	0	0	0	0	0	0	0	0	0	0	0	0	0	0	0	0	0	0	0	0	0	0	0	0	0	0	0
Eukaryota	Arthropoda	Insecta	Hemiptera	Reduviidae	0	0	0	0	0	0	0	0	0	0	0	0	0	0	0	0	0	0	0	0	0	0	0	0	0	0	0	0	0	0	0	0
Eukaryota	Arthropoda	Insecta	Hymenoptera	Andrenidae	0	0	0	0	0	0	0	0	0	0	0	0	0	0	0	0	0	0	0	0	0	0	0	0	0	0	0	0	0	0	0	0
Eukaryota	Arthropoda	Insecta	Hymenoptera	Apidae	0	0	0	0	0	0	0	0	0	0	0	0	0	0	0	0	0	0	0	0	0	0	0	0	0	0	0	0	0	0	0	0
Eukaryota	Arthropoda	Insecta	Hymenoptera	Colletidae	0	0	0	0	0	0	0	0	0	0	0	0	0	0	0	0	0	0	0	0	0	0	0	0	0	0	0	0	0	0	0	0
Eukaryota	Arthropoda	Insecta	Hymenoptera	Crabronidae	0	0	0	0	0	0	0	0	0	0	0	0	0	0	0	0	0	0	0	0	0	0	0	0	0	0	0	0	0	0	0	0
Eukaryota	Arthropoda	Insecta	Hymenoptera	Halictidae	0	0	0	0	0	0	0	0	0	0	0	0	0	0	0	0	0	0	0	0	0	0	0	0	0	0	0	0	0	0	0	0
Eukaryota	Arthropoda	Insecta	Hymenoptera	Megachilidae	0	0	0	0	0	0	0	0	0	0	0	0	0	0	0	0	0	0	0	0	0	0	0	0	0	0	0	0	0	0	0	0
Eukaryota	Arthropoda	Insecta	Hymenoptera	Melittidae	0	0	0	0	0	0	0	0	0	0	0	0	0	0	0	0	0	0	0	0	0	0	0	0	0	0	0	0	0	0	0	0
Eukaryota	Arthropoda	Insecta	Hymenoptera	Vespidae	0	0	0	0	0	0	0	0	0	0	0	0	0	0	0	0	0	0	0	0	0	0	0	0	0	0	0	0	0	0	0	0
Eukaryota	Arthropoda	Insecta	Lepidoptera	Coleophoridae	0	0	0	0	0	0	0	0	0	0	0	0	0	0	0	0	0	0	0	0	0	0	0	0	0	0	0	0	0	0	0	0
Eukaryota	Arthropoda	Insecta	Lepidoptera	Nolidae	0	0	0	0	0	0	0	0	0	0	0	0	0	0	0	0	0	0	0	0	0	0	0	0	0	0	0	0	0	0	0	0
Eukaryota	Arthropoda	Insecta	Odonata	Other Odonata	0	0	0	0	0	0	0	0	0	0	0	0	0	0	0	0	0	0	0	0	0	0	0	0	0	0	0	0	0	0	0	0
Eukaryota	Arthropoda	Insecta	Trichoptera	Hydropsychidae	0	0	0	0	0	0	0	0	0	0	0	0	0	0	0	0	0	0	0	0	0	0	0	0	0	0	0	0	0	0	0	0
Eukaryota	Arthropoda	Insecta	Trichoptera	Sericostomatidae	0	0	0	0	0	0	0	0	0	0	0	0	0	0	0	0	0	0	0	0	0	0	0	0	0	0	0	0	0	0	0	0
